# Supplementary material for: A comparative study of dengue virus vectors in major parks and adjacent residential areas in Ho Chi Minh City, Vietnam
Source: PLoS Negl Trop Dis. 2022 Jan 12;16(1):e0010119. doi: 10.1371/journal.pntd.0010119 (PMC8789112; doi:10.1371/journal.pntd.0010119)
Supplement: S1 Dataset — (CSV) [file pntd.0010119.s004.csv]

date	location	park	area	distance_from_park	site	collector	habitat	Aedes	albopictus	aegypiti
2014/5/9	roof	Park	A	0	AL1	loan-nhan-sang	Others	0	0	0
2014/5/9	out	Park	A	0	AL10	loan-nhan-sang	Planter	0	0	0
2014/6/9	out	Park	A	0	AL11	loan-duy	Others	1	1	0
2014/6/9	shade	Park	A	0	AL12	loan-duy	Others	1	1	0
2014/6/9	shade	Park	A	0	AL12	loan-duy	Others	1	1	0
2014/6/9	shade	Park	A	0	AL13	loan-duy	Others	0	0	0
2014/6/9	shade	Park	A	0	AL14	loan-duy	Discarded container	0	0	0
2014/6/9	shade	Park	A	0	AL15	loan-duy	Others	0	0	0
2014/6/9	shade	Park	A	0	AL16	loan-duy	Discarded container	0	0	0
2014/6/9	shade	Park	A	0	AL16	loan-duy	Discarded container	1	1	0
2014/6/9	shade	Park	A	0	AL17	loan-duy	Discarded container	0	0	0
2014/6/9	shade	Park	A	0	AL18	loan-duy	Discarded container	0	0	0
2014/6/9	shade	Park	A	0	AL18	loan-duy	Plant	0	0	0
2014/6/9	shade	Park	A	0	AL18	loan-duy	Plant	1	1	0
2014/6/9	shade	Park	A	0	AL19	loan-duy	Bucket	0	0	0
2014/6/9	shade	Park	A	0	AL19	loan-duy	Others	0	0	0
2014/6/9	shade	Park	A	0	AL19	loan-duy	Others	0	0	0
2014/6/9	shade	Park	A	0	AL19	loan-duy	Others	0	0	0
2014/6/9	shade	Park	A	0	AL19	loan-duy	Others	0	0	0
2014/5/9	roof	Park	A	0	AL2	loan-nhan-sang	Others	1	1	0
2014/6/9	shade	Park	A	0	AL20	loan-duy	Plant	0	0	0
2014/6/9	shade	Park	A	0	AL20	loan-duy	Plant	0	0	0
2014/6/9	shade	Park	A	0	AL20	loan-duy	Plant	1	1	0
2014/6/9	out	Park	A	0	AL21	loan-nhan	Discarded container	0	0	0
2014/6/9	out	Park	A	0	AL22	loan-nhan	Discarded container	1	1	0
2014/6/9	out	Park	A	0	AL23	loan-nhan	Planter	0	0	0
2014/6/9	out	Park	A	0	AL24	loan-nhan	Planter	1	1	0
2014/6/9	out	Park	A	0	AL25	loan-nhan	Planter	0	0	0
2014/6/9	out	Park	A	0	AL26	loan-nhan	Others	0	0	0
2014/6/9	out	Park	A	0	AL27	loan-nhan	Others	0	0	0
2014/6/9	out	Park	A	0	AL28	loan-nhan	Others	0	0	0
2014/6/9	out	Park	A	0	AL29	loan-nhan	Others	0	0	0
2014/5/9	roof	Park	A	0	AL3	loan-nhan-sang	Others	1	1	0
2014/5/9	roof	Park	A	0	AL3	loan-nhan-sang	Others	1	1	0
2014/6/9	out	Park	A	0	AL30	loan-nhan	Others	0	0	0
2014/6/9	roof	Park	A	0	AL31	loan-nhan	Discarded container	0	0	0
2014/6/9	roof	Park	A	0	AL32	loan-nhan	Others	0	0	0
2014/6/9	shade	Park	A	0	AL33	loan-nhan	Others	0	0	0
2014/6/9	shade	Park	A	0	AL34	loan-nhan	Planter	1	1	0
2014/6/9	out	Park	A	0	AL35	loan-nhan	Discarded container	1	1	0
2014/6/9	shade	Park	A	0	AL36	loan-nhan	Discarded container	1	1	0
2014/6/9	out	Park	A	0	AL37	Huy	Discarded container	0	0	0
2014/6/9	out	Park	A	0	AL38	Huy	Plant	0	0	0
2014/6/9	out	Park	A	0	AL39	Huy	Plant	0	0	0
2014/5/9	roof	Park	A	0	AL4	loan-nhan-sang	Others	0	0	0
2014/5/9	roof	Park	A	0	AL4	loan-nhan-sang	Others	0	0	0
2014/5/9	roof	Park	A	0	AL4	loan-nhan-sang	Others	0	0	0
2014/5/9	roof	Park	A	0	AL4	loan-nhan-sang	Others	1	1	0
2014/6/9	out	Park	A	0	AL40	Huy	Plant	0	0	0
2014/6/9	out	Park	A	0	AL40	Huy	Plant	0	0	0
2014/6/9	out	Park	A	0	AL42	Huy	Flower vase	0	0	0
2014/6/9	shade	Park	A	0	AL43	Huy	Discarded container	0	0	0
2014/6/9	shade	Park	A	0	AL44	Huy	Discarded container	0	0	0
2014/6/9	shade	Park	A	0	AL45	Huy	Discarded container	0	0	0
2014/6/9	shade	Park	A	0	AL46	Huy	Discarded container	0	0	0
2014/6/9	roof	Park	A	0	AL47	trang-sy-phuong-sang-nhan	Bucket	1	1	1
2014/6/9	roof	Park	A	0	AL47	trang-sy-phuong-sang-nhan	Cup	0	0	0
2014/6/9	roof	Park	A	0	AL47	trang-sy-phuong-sang-nhan	Cup	0	0	0
2014/6/9	roof	Park	A	0	AL47	trang-sy-phuong-sang-nhan	Cup	0	0	0
2014/6/9	roof	Park	A	0	AL47	trang-sy-phuong-sang-nhan	Cup	0	0	0
2014/6/9	roof	Park	A	0	AL47	trang-sy-phuong-sang-nhan	Cup	0	0	0
2014/6/9	roof	Park	A	0	AL47	trang-sy-phuong-sang-nhan	Cup	0	0	0
2014/6/9	roof	Park	A	0	AL47	trang-sy-phuong-sang-nhan	Cup	0	0	0
2014/6/9	roof	Park	A	0	AL47	trang-sy-phuong-sang-nhan	Cup	0	0	0
2014/6/9	roof	Park	A	0	AL47	trang-sy-phuong-sang-nhan	Cup	0	0	0
2014/6/9	roof	Park	A	0	AL47	trang-sy-phuong-sang-nhan	Cup	0	0	0
2014/6/9	roof	Park	A	0	AL47	trang-sy-phuong-sang-nhan	Cup	0	0	0
2014/6/9	roof	Park	A	0	AL47	trang-sy-phuong-sang-nhan	Cup	0	0	0
2014/6/9	roof	Park	A	0	AL47	trang-sy-phuong-sang-nhan	Cup	0	0	0
2014/6/9	roof	Park	A	0	AL47	trang-sy-phuong-sang-nhan	Flower vase	0	0	0
2014/6/9	roof	Park	A	0	AL47	trang-sy-phuong-sang-nhan	Others	1	1	0
2014/6/9	shade	Park	A	0	AL47	Huy	Plant	0	0	0
2014/6/9	roof	Park	A	0	AL48	trang-sy-phuong-sang-nhan	Others	0	0	0
2014/6/9	out	Park	A	0	AL49	trang-sy-phuong-sang-nhan	Discarded container	1	1	0
2014/6/9	out	Park	A	0	AL49	trang-sy-phuong-sang-nhan	Plant	0	0	0
2014/5/9	out	Park	A	0	AL5	loan-nhan-sang	Planter	0	0	0
2014/5/9	out	Park	A	0	AL5	loan-nhan-sang	Planter	0	0	0
2014/6/9	out	Park	A	0	AL50	trang-sy-phuong-sang-nhan	Discarded container	1	1	0
2014/6/9	out	Park	A	0	AL50	trang-sy-phuong-sang-nhan	Discarded container	1	1	0
2014/6/9	out	Park	A	0	AL50	trang-sy-phuong-sang-nhan	Discarded container	1	1	0
2014/6/9	out	Park	A	0	AL50	trang-sy-phuong-sang-nhan	Discarded container	1	1	1
2014/6/9	shade	Park	A	0	AL50	trang-sy-phuong-sang-nhan	Discarded container	1	1	0
2014/6/9	out	Park	A	0	AL51	trang-sy-phuong-sang-nhan	Discarded container	0	0	0
2014/6/9	out	Park	A	0	AL51	trang-sy-phuong-sang-nhan	Discarded container	1	1	0
2014/6/9	out	Park	A	0	AL51	trang-sy-phuong-sang-nhan	Discarded container	1	1	0
2014/6/9	out	Park	A	0	AL51	trang-sy-phuong-sang-nhan	Others	0	0	0
2014/6/9	out	Park	A	0	AL51	trang-sy-phuong-sang-nhan	Others	0	0	0
2014/6/9	shade	Park	A	0	AL52	trang-sy-phuong-sang-nhan	Discarded container	0	0	0
2014/6/9	shade	Park	A	0	AL52	trang-sy-phuong-sang-nhan	Discarded container	0	0	0
2014/6/9	shade	Park	A	0	AL52	trang-sy-phuong-sang-nhan	Others	1	1	0
2014/6/9	shade	Park	A	0	AL52	trang-sy-phuong-sang-nhan	Others	1	1	0
2014/6/9	shade	Park	A	0	AL53	trang-sy-phuong-sang-nhan	Discarded container	0	0	0
2014/6/9	shade	Park	A	0	AL53	trang-sy-phuong-sang-nhan	Discarded container	1	1	0
2014/6/9	shade	Park	A	0	AL54	trang-sy-phuong-sang-nhan	Others	0	0	0
2014/6/9	shade	Park	A	0	AL54	trang-sy-phuong-sang-nhan	Plant	0	0	0
2014/6/9	shade	Park	A	0	AL54	trang-sy-phuong-sang-nhan	Plant	0	0	0
2014/6/9	shade	Park	A	0	AL54	trang-sy-phuong-sang-nhan	Plant	0	0	0
2014/6/9	shade	Park	A	0	AL54	trang-sy-phuong-sang-nhan	Plant	0	0	0
2014/6/9	shade	Park	A	0	AL55	trang-sy-phuong-sang-nhan	Discarded container	1	1	0
2014/6/9	shade	Park	A	0	AL55	trang-sy-phuong-sang-nhan	Others	1	1	0
2014/6/9	shade	Park	A	0	AL56	trang-sy-phuong-sang-nhan	Discarded container	1	1	0
2014/6/9	shade	Park	A	0	AL57	trang-sy-phuong-sang-nhan	Discarded container	1	1	0
2014/6/9	shade	Park	A	0	AL58	trang-sy-phuong-sang-nhan	Others	1	1	0
2014/6/9	shade	Park	A	0	AL59	trang-sy-phuong-sang-nhan	Planter	1	1	1
2014/5/9	out	Park	A	0	AL6	loan-nhan-sang	Planter	0	0	0
2014/6/9	shade	Park	A	0	AL60	trang-sy-phuong-sang-nhan	Others	0	0	0
2014/6/9	out	Park	A	0	AL61	trang-sy-phuong-sang-nhan	Planter	1	1	0
2014/6/9	out	Park	A	0	AL61	trang-sy-phuong-sang-nhan	Planter	1	1	1
2014/6/9	shade	Park	A	0	AL61	trang-sy-phuong-sang-nhan	Planter	1	1	0
2014/6/9	shade	Park	A	0	AL61	trang-sy-phuong-sang-nhan	Planter	1	1	0
2014/6/9	shade	Park	A	0	AL61	trang-sy-phuong-sang-nhan	Planter	1	1	0
2014/6/9	shade	Park	A	0	AL61	trang-sy-phuong-sang-nhan	Planter	1	1	0
2014/6/9	shade	Park	A	0	AL61	trang-sy-phuong-sang-nhan	Planter	1	1	0
2014/6/9	shade	Park	A	0	AL62	trang-sy-phuong-sang-nhan	Plant	1	1	0
2014/6/9	shade	Park	A	0	AL63	trang-sy-phuong-sang-nhan	Discarded container	1	1	1
2014/5/9	out	Park	A	0	AL7	loan-nhan-sang	Planter	0	0	0
2014/5/9	out	Park	A	0	AL8	loan-nhan-sang	Planter	0	0	0
2014/5/9	out	Park	A	0	AL9	loan-nhan-sang	Planter	0	0	0
2014/9/9	shade	Park	B	0	BL1	loan	Planter	0	0	0
2014/9/9	out	Park	B	0	BL10	loan	Others	0	0	0
2014/9/9	shade	Park	B	0	BL10	loan	Planter	0	0	0
2014/9/9	shade	Park	B	0	BL11	loan-Sy_Sang	Plant	1	1	0
2014/9/9	out	Park	B	0	BL12	loan-Sy_Sang	Planter	1	1	0
2014/9/9	out	Park	B	0	BL13	loan-Sy_Sang	Others	1	1	0
2014/9/9	out	Park	B	0	BL13	loan-Sy_Sang	Others	1	1	0
2014/9/9	shade	Park	B	0	BL14	loan-Sy_Sang	Others	0	0	0
2014/9/9	out	Park	B	0	BL14	loan-Sy_Sang	Tank	0	0	0
2014/9/9	shade	Park	B	0	BL15	loan-Sy_Sang	Plant	1	1	0
2014/9/9	shade	Park	B	0	BL16	loan-Sy_Sang	Others	0	0	0
2014/9/9	shade	Park	B	0	BL16	loan-Sy_Sang	Others	0	1	0
2014/9/9	shade	Park	B	0	BL16	loan-Sy_Sang	Others	0	0	0
2014/9/9	shade	Park	B	0	BL17	loan-Sy_Sang	Planter	0	0	0
2014/9/9	shade	Park	B	0	BL17	loan-Sy_Sang	Planter	1	1	1
2014/9/9	shade	Park	B	0	BL17	loan-Sy_Sang	Planter	1	1	1
2014/9/9	shade	Park	B	0	BL17	loan-Sy_Sang	Tank	0	0	0
2014/9/9	out	Park	B	0	BL18	loan-Sy_Sang	Planter	1	1	0
2014/9/9	shade	Park	B	0	BL19	loan-Sy_Sang	Planter	1	1	0
2014/9/9	shade	Park	B	0	BL2	loan	Jar	1	1	1
2014/9/9	shade	Park	B	0	BL20	trang-phuong-nhan	Others	1	1	0
2014/9/9	shade	Park	B	0	BL21	trang-phuong-nhan	Tank	0	0	0
2014/9/9	shade	Park	B	0	BL22	trang-phuong-nhan	Planter	1	1	0
2014/9/9	shade	Park	B	0	BL22	trang-phuong-nhan	Planter	1	1	1
2014/9/9	shade	Park	B	0	BL23	trang-phuong-nhan	Planter	1	1	0
2014/9/9	shade	Park	B	0	BL23	trang-phuong-nhan	Planter	1	0	1
2014/9/9	shade	Park	B	0	BL24	trang-phuong-nhan	Plant	0	0	0
2014/9/9	shade	Park	B	0	BL24	trang-phuong-nhan	Plant	0	0	0
2014/9/9	shade	Park	B	0	BL24	trang-phuong-nhan	Plant	1	1	0
2014/9/9	shade	Park	B	0	BL25	trang-phuong-nhan	Plant	0	0	0
2014/9/9	shade	Park	B	0	BL25	trang-phuong-nhan	Plant	1	1	0
2014/9/9	shade	Park	B	0	BL25	trang-phuong-nhan	Plant	1	1	0
2014/9/9	shade	Park	B	0	BL25	trang-phuong-nhan	Plant	1	1	0
2014/9/9	out	Park	B	0	BL3	loan	Tank	1	1	1
2014/9/9	out	Park	B	0	BL4	loan	Tank	0	0	0
2014/9/9	out	Park	B	0	BL5	loan	Others	0	0	0
2014/9/9	out	Park	B	0	BL6	loan	Flower vase	0	0	0
2014/9/9	out	Park	B	0	BL6	loan	Flower vase	0	0	0
2014/9/9	out	Park	B	0	BL7	loan	Discarded container	1	1	1
2014/9/9	out	Park	B	0	BL7	loan	Jar	0	0	0
2014/9/9	shade	Park	B	0	BL8	loan	Planter	1	1	1
2014/9/9	shade	Park	B	0	BL9	loan	Others	1	1	0
2014/9/9	shade	Park	B	0	BL9	loan	Others	1	1	0
2014/9/9	shade	Park	B	0	BL9	loan	Others	1	1	1
2014/9/9	shade	Park	B	0	BL9	loan	Tank	0	0	0
16/9/2014	out	Park	C	0	CL1	trang-duy-phuong	Others	1	1	0
16/9/2014	out	Park	C	0	CL10	duy-loan-sang-nhan-sy	Tank	0	0	0
16/9/2014	out	Park	C	0	CL11	duy-loan-sang-nhan-sy	Planter	0	0	0
16/9/2014	shade	Park	C	0	CL12	duy-loan-sang-nhan-sy	Discarded container	1	1	0
16/9/2014	shade	Park	C	0	CL12	duy-loan-sang-nhan-sy	Others	1	1	1
16/9/2014	shade	Park	C	0	CL13	duy-loan-sang-nhan-sy	Others	1	1	0
16/9/2014	out	Park	C	0	CL14	duy-loan-sang-nhan-sy	Discarded container	0	0	0
16/9/2014	out	Park	C	0	CL14	duy-loan-sang-nhan-sy	Discarded container	0	0	0
16/9/2014	out	Park	C	0	CL14	duy-loan-sang-nhan-sy	Tank	0	0	0
16/9/2014	roof	Park	C	0	CL15	duy-loan-sang-nhan-sy	Planter	1	1	1
16/9/2014	shade	Park	C	0	CL16	duy-loan-sang-nhan-sy	Discarded container	0	0	0
16/9/2014	shade	Park	C	0	CL16	duy-loan-sang-nhan-sy	Discarded container	0	0	0
16/9/2014	shade	Park	C	0	CL16	duy-loan-sang-nhan-sy	Discarded container	1	1	1
16/9/2014	shade	Park	C	0	CL16	duy-loan-sang-nhan-sy	Others	1	1	0
16/9/2014	shade	Park	C	0	CL16	duy-loan-sang-nhan-sy	Planter	0	0	0
16/9/2014	shade	Park	C	0	CL17	duy-loan-sang-nhan-sy-trang-phuong	Bucket	0	0	0
16/9/2014	shade	Park	C	0	CL17	duy-loan-sang-nhan-sy-trang-phuong	Discarded container	0	0	0
16/9/2014	shade	Park	C	0	CL17	duy-loan-sang-nhan-sy-trang-phuong	Others	0	0	0
16/9/2014	out	Park	C	0	CL17	duy-loan-sang-nhan-sy-trang-phuong	Planter	0	0	0
16/9/2014	shade	Park	C	0	CL17	duy-loan-sang-nhan-sy-trang-phuong	Planter	0	0	0
16/9/2014	shade	Park	C	0	CL17	duy-loan-sang-nhan-sy-trang-phuong	Planter	1	0	0
16/9/2014	shade	Park	C	0	CL17	duy-loan-sang-nhan-sy-trang-phuong	Planter	0	0	0
16/9/2014	roof	Park	C	0	CL18	duy-loan-sang-nhan-sy-trang-phuong	Bucket	0	0	0
16/9/2014	roof	Park	C	0	CL19	duy-loan-sang-nhan-sy-trang-phuong	Planter	0	0	0
16/9/2014	roof	Park	C	0	CL19	duy-loan-sang-nhan-sy-trang-phuong	Planter	1	1	0
16/9/2014	roof	Park	C	0	CL19	duy-loan-sang-nhan-sy-trang-phuong	Planter	1	1	1
16/9/2014	shade	Park	C	0	CL2	trang-duy-phuong	Others	0	0	0
16/9/2014	shade	Park	C	0	CL2	trang-duy-phuong	Others	0	0	0
16/9/2014	shade	Park	C	0	CL2	trang-duy-phuong	Others	0	0	0
16/9/2014	out	Park	C	0	CL2	trang-duy-phuong	Tank	0	0	0
16/9/2014	out	Park	C	0	CL20	duy-loan-sang-nhan-sy-trang-phuong	Planter	0	0	0
16/9/2014	out	Park	C	0	CL21	duy-loan-sang-nhan-sy-trang-phuong	Planter	1	1	0
16/9/2014	out	Park	C	0	CL22	loan	Discarded container	0	0	0
16/9/2014	shade	Park	C	0	CL23	loan	Discarded container	0	0	0
16/9/2014	out	Park	C	0	CL24	loan	Discarded container	0	0	0
16/9/2014	shade	Park	C	0	CL25	loan	Discarded container	1	1	0
16/9/2014	shade	Park	C	0	CL26	loan	Discarded container	0	0	0
16/9/2014	shade	Park	C	0	CL27	loan	Discarded container	0	0	0
16/9/2014	shade	Park	C	0	CL28	loan	Discarded container	0	0	0
16/9/2014	out	Park	C	0	CL29	loan	Discarded container	0	0	0
16/9/2014	shade	Park	C	0	CL3	trang-duy-phuong	Others	0	0	0
16/9/2014	out	Park	C	0	CL30	loan	Discarded container	0	0	0
16/9/2014	shade	Park	C	0	CL31	loan	Discarded container	1	1	0
16/9/2014	out	Park	C	0	CL32	loan	Tank	0	0	0
16/9/2014	shade	Park	C	0	CL33	loan	Discarded container	0	0	0
16/9/2014	shade	Park	C	0	CL34	loan	Discarded container	0	0	0
16/9/2014	shade	Park	C	0	CL35	loan	Discarded container	0	0	0
16/9/2014	shade	Park	C	0	CL36	loan	Discarded container	0	0	0
16/9/2014	shade	Park	C	0	CL37	loan	Discarded container	0	0	0
16/9/2014	out	Park	C	0	CL38	loan	Flower vase	0	0	0
16/9/2014	shade	Park	C	0	CL39	loan	Discarded container	0	0	0
16/9/2014	shade	Park	C	0	CL4	trang-duy-phuong	Others	0	0	0
16/9/2014	out	Park	C	0	CL40	loan	Tank	0	0	0
16/9/2014	shade	Park	C	0	CL41	loan	Bucket	1	1	0
16/9/2014	shade	Park	C	0	CL41	loan	Discarded container	0	0	0
16/9/2014	shade	Park	C	0	CL42	loan	Plant	0	0	0
16/9/2014	shade	Park	C	0	CL43	loan	Discarded container	1	1	0
16/9/2014	shade	Park	C	0	CL44	loan	Discarded container	1	1	0
16/9/2014	shade	Park	C	0	CL44	loan	Discarded container	1	1	0
16/9/2014	shade	Park	C	0	CL44	loan	Discarded container	1	1	0
16/9/2014	shade	Park	C	0	CL44	loan	Discarded container	1	1	0
16/9/2014	shade	Park	C	0	CL44	loan	Discarded container	1	1	0
16/9/2014	shade	Park	C	0	CL44	loan	Discarded container	1	1	0
16/9/2014	shade	Park	C	0	CL45	loan	Discarded container	0	0	0
16/9/2014	shade	Park	C	0	CL46	loan	Discarded container	1	1	0
16/9/2014	shade	Park	C	0	CL46	loan	Discarded container	1	1	0
16/9/2014	shade	Park	C	0	CL47	loan	Discarded container	1	1	0
16/9/2014	shade	Park	C	0	CL47	loan	Discarded container	1	1	0
16/9/2014	shade	Park	C	0	CL47	loan	Planter	1	1	0
16/9/2014	shade	Park	C	0	CL48	loan	Discarded container	0	0	0
16/9/2014	out	Park	C	0	CL49	loan	Discarded container	0	0	0
16/9/2014	shade	Park	C	0	CL5	trang-duy-phuong	Tank	0	0	0
16/9/2014	out	Park	C	0	CL50	loan	Tank	0	0	0
16/9/2014	out	Park	C	0	CL51	loan	Others	0	0	0
16/9/2014	shade	Park	C	0	CL52	loan	Tank	0	0	0
16/9/2014	out	Park	C	0	CL53	loan	Discarded container	1	1	0
16/9/2014	shade	Park	C	0	CL54	loan	Others	0	0	0
16/9/2014	out	Park	C	0	CL55	loan	Tank	0	0	0
16/9/2014	out	Park	C	0	CL56	loan	Planter	0	0	0
16/9/2014	out	Park	C	0	CL56	loan	Planter	0	0	0
16/9/2014	out	Park	C	0	CL56	loan	Planter	0	0	0
16/9/2014	shade	Park	C	0	CL57	loan	Plant	0	0	0
16/9/2014	shade	Park	C	0	CL57	loan	Plant	1	1	0
16/9/2014	out	Park	C	0	CL58	loan	Others	0	0	0
16/9/2014	shade	Park	C	0	CL6	trang-duy-phuong	Others	0	0	0
16/9/2014	shade	Park	C	0	CL7	duy-loan-sang-nhan-sy	Bucket	0	0	0
16/9/2014	out	Park	C	0	CL7	duy-loan-sang-nhan-sy	Others	1	1	0
16/9/2014	shade	Park	C	0	CL7	duy-loan-sang-nhan-sy	Tank	1	1	1
16/9/2014	out	Park	C	0	CL8	duy-loan-sang-nhan-sy	Others	0	0	0
16/9/2014	out	Park	C	0	CL9	duy-loan-sang-nhan-sy	Others	1	1	0
16/9/2014	shade	Park	C	0	CL9	duy-loan-sang-nhan-sy	Others	1	1	0
16/9/2014	roof	Resi	C	250	CR1	Duy-Phuong	Bucket	0	0	0
16/9/2014	roof	Resi	C	250	CR1	Duy-Phuong	Bucket	0	0	0
16/9/2014	roof	Resi	C	250	CR1	Duy-Phuong	Bucket	0	0	0
16/9/2014	roof	Resi	C	250	CR1	Duy-Phuong	Bucket	0	0	0
16/9/2014	roof	Resi	C	250	CR1	Duy-Phuong	Bucket	0	0	0
16/9/2014	out	Resi	C	500	CR15	Duy-Phuong	Flower vase	0	0	0
16/9/2014	out	Resi	C	500	CR15	Duy-Phuong	Others	0	0	0
16/9/2014	out	Resi	C	500	CR15	Duy-Phuong	Others	0	0	0
16/9/2014	roof	Resi	C	1000	CR17	Duy-Phuong	Tank	0	0	0
16/9/2014	out	Resi	C	1000	CR18	Duy-Phuong	Bucket	0	0	0
16/9/2014	out	Resi	C	1000	CR18	Duy-Phuong	Bucket	0	0	0
16/9/2014	roof	Resi	C	250	CR4	Duy-Phuong	Bucket	0	0	0
16/9/2014	out	Resi	C	500	CR46	Huy	Others	1	0	1
16/9/2014	out	Resi	C	500	CR47	Huy	Bucket	1	0	1
16/9/2014	roof	Resi	C	250	CR6	Duy-Phuong	Bucket	0	0	0
16/9/2014	out	Resi	C	250	CR6	Duy-Phuong	Flower vase	0	0	0
16/9/2014	out	Resi	C	250	CR67	Trang-Chung	Bucket	0	0	0
16/9/2014	out	Resi	C	250	CR67	Trang-Chung	Cup	0	0	0
16/9/2014	out	Resi	C	250	CR67	Trang-Chung	Cup	0	0	0
16/9/2014	out	Resi	C	250	CR67	Trang-Chung	Cup	0	0	0
16/9/2014	out	Resi	C	250	CR67	Trang-Chung	Jar	1	0	1
16/9/2014	out	Resi	C	250	CR67	Trang-Chung	Others	0	0	0
16/9/2014	out	Resi	C	250	CR67	Trang-Chung	Others	0	0	0
16/9/2014	out	Resi	C	250	CR67	Trang-Chung	Others	0	0	0
16/9/2014	out	Resi	C	250	CR67	Trang-Chung	Tank	0	0	0
16/9/2014	roof	Resi	C	250	CR7	Duy-Phuong	Discarded container	0	0	0
16/9/2014	out	Resi	C	250	CR70	Trang-Chung	Others	0	0	0
16/9/2014	out	Resi	C	750	CR75	Trang-Chung	Bucket	0	0	0
16/9/2014	out	Resi	C	750	CR75	Trang-Chung	Bucket	0	0	0
16/9/2014	out	Resi	C	750	CR75	Trang-Chung	Jar	0	0	0
16/9/2014	out	Resi	C	750	CR75	Trang-Chung	Jar	1	0	1
16/9/2014	roof	Resi	C	250	CR8	Duy-Phuong	Bucket	0	0	0
16/9/2014	roof	Resi	C	250	CR8	Duy-Phuong	Discarded container	0	0	0
16/9/2014	roof	Resi	C	250	CR8	Duy-Phuong	Discarded container	0	0	0
16/9/2014	roof	Resi	C	250	CR8	Duy-Phuong	Flower vase	0	0	0
16/9/2014	roof	Resi	C	250	CR8	Duy-Phuong	Jar	0	0	0
23/09/2014	roof	Resi	D	750	D1	Duy-Nhan	Bucket	0	0	0
23/09/2014	roof	Resi	D	750	D1	Duy-Nhan	Bucket	0	0	0
23/09/2014	out	Resi	D	750	D1	Duy-Nhan	Tank	0	0	0
23/09/2014	out	Resi	D	1000	D14	Duy-Nhan	Bucket	1	1	0
23/09/2014	out	Resi	D	1000	D14	Duy-Nhan	Others	1	1	1
23/09/2014	shade	Resi	D	1000	D15	Duy-Nhan	Bucket	0	0	0
23/09/2014	shade	Resi	D	1000	D15	Duy-Nhan	Jar	0	0	0
23/09/2014	shade	Resi	D	1000	D15	Duy-Nhan	Others	0	0	0
23/09/2014	out	Resi	D	1000	D18	Duy-Nhan	Others	0	0	0
23/09/2014	out	Resi	D	1000	D18	Duy-Nhan	Planter	0	0	0
23/09/2014	out	Resi	D	750	D2	Duy-Nhan	Planter	0	0	0
23/09/2014	out	Resi	D	750	D21	Duy-Nhan	Discarded container	1	0	1
23/09/2014	out	Resi	D	750	D21	Duy-Nhan	Tank	0	0	0
23/09/2014	out	Resi	D	750	D22	Duy-Nhan	Cup	0	0	0
23/09/2014	out	Resi	D	750	D22	Duy-Nhan	Cup	0	0	0
23/09/2014	out	Resi	D	750	D22	Duy-Nhan	Flower vase	0	0	0
23/09/2014	out	Resi	D	750	D22	Duy-Nhan	Others	0	0	0
23/09/2014	out	Resi	D	750	D22	Duy-Nhan	Tank	0	0	0
23/09/2014	roof	Resi	D	750	D23	Duy-Nhan	Flower vase	0	0	0
23/09/2014	roof	Resi	D	750	D23	Duy-Nhan	Flower vase	0	0	0
23/09/2014	roof	Resi	D	750	D23	Duy-Nhan	Flower vase	0	0	0
23/09/2014	roof	Resi	D	750	D23	Duy-Nhan	Others	0	0	0
23/09/2014	roof	Resi	D	750	D23	Duy-Nhan	Others	0	0	0
23/09/2014	roof	Resi	D	750	D23	Duy-Nhan	Others	0	0	0
23/09/2014	out	Resi	D	500	D29	Trang-Ha	Discarded container	1	1	1
23/09/2014	out	Resi	D	750	D3	Duy-Nhan	Bucket	0	0	0
23/09/2014	out	Resi	D	750	D3	Duy-Nhan	Bucket	0	0	0
23/09/2014	out	Resi	D	750	D3	Duy-Nhan	Bucket	0	0	0
23/09/2014	out	Resi	D	500	D30	Trang-Ha	Bucket	0	0	0
23/09/2014	out	Resi	D	500	D31	Trang-Ha	Others	0	0	0
23/09/2014	out	Resi	D	500	D31	Trang-Ha	Others	0	0	0
23/09/2014	out	Resi	D	500	D31	Trang-Ha	Others	0	0	0
23/09/2014	out	Resi	D	500	D31	Trang-Ha	Others	0	0	0
23/09/2014	out	Resi	D	500	D31	Trang-Ha	Others	0	0	0
23/09/2014	out	Resi	D	500	D31	Trang-Ha	Others	0	0	0
23/09/2014	out	Resi	D	500	D31	Trang-Ha	Others	0	0	0
23/09/2014	out	Resi	D	500	D31	Trang-Ha	Tank	0	0	0
23/09/2014	out	Resi	D	500	D31	Trang-Ha	Tank	1	1	1
23/09/2014	out	Resi	D	500	D32	Trang-Ha	Others	0	0	0
23/09/2014	out	Resi	D	500	D32	Trang-Ha	Others	1	0	1
23/09/2014	out	Resi	D	750	D33	Trang-Ha	Discarded container	1	0	1
23/09/2014	roof	Resi	D	750	D34	Trang-Ha	Bucket	0	0	0
23/09/2014	roof	Resi	D	750	D34	Trang-Ha	Bucket	0	0	0
23/09/2014	out	Resi	D	750	D34	Trang-Ha	Flower vase	1	1	1
23/09/2014	out	Resi	D	750	D34	Trang-Ha	Jar	0	0	0
23/09/2014	roof	Resi	D	750	D34	Trang-Ha	Jar	0	0	0
23/09/2014	roof	Resi	D	750	D34	Trang-Ha	Jar	0	0	0
23/09/2014	out	Resi	D	750	D34	Trang-Ha	Others	1	1	1
23/09/2014	out	Resi	D	750	D35	Trang-Ha	Flower vase	0	0	0
23/09/2014	out	Resi	D	750	D35	Trang-Ha	Flower vase	0	0	0
23/09/2014	out	Resi	D	750	D36	Trang-Ha	Tank	0	0	0
23/09/2014	out	Resi	D	1000	D37	Trang-Ha	Discarded container	1	1	1
23/09/2014	out	Resi	D	1000	D37	Trang-Ha	Flower vase	0	0	0
23/09/2014	out	Resi	D	1000	D37	Trang-Ha	Flower vase	0	0	0
23/09/2014	out	Resi	D	1000	D38	Trang-Ha	Discarded container	0	0	0
23/09/2014	out	Resi	D	1000	D38	Trang-Ha	Flower vase	0	0	0
23/09/2014	out	Resi	D	1000	D38	Trang-Ha	Flower vase	0	0	0
23/09/2014	out	Resi	D	1000	D38	Trang-Ha	Flower vase	0	0	0
23/09/2014	out	Resi	D	1000	D38	Trang-Ha	Flower vase	1	1	1
23/09/2014	shade	Resi	D	1000	D39	Trang-Ha	Discarded container	1	1	1
23/09/2014	shade	Resi	D	1000	D39	Trang-Ha	Discarded container	1	1	1
23/09/2014	out	Resi	D	1000	D39	Trang-Ha	Others	0	0	0
23/09/2014	out	Resi	D	1000	D39	Trang-Ha	Others	0	0	0
23/09/2014	out	Resi	D	500	D4	Duy-Nhan	Others	1	1	0
23/09/2014	out	Resi	D	1000	D40	Trang-Ha	Discarded container	1	1	0
23/09/2014	out	Resi	D	1000	D40	Trang-Ha	Others	1	1	0
23/09/2014	out	Resi	D	1000	D40	Trang-Ha	Tank	1	1	1
23/09/2014	roof	Resi	D	250	D44	sy	Bucket	1	1	1
23/09/2014	roof	Resi	D	250	D44	sy	Bucket	0	0	0
23/09/2014	roof	Resi	D	500	D46	sy	Bucket	0	0	0
23/09/2014	roof	Resi	D	500	D46	sy	Bucket	0	0	0
23/09/2014	roof	Resi	D	500	D46	sy	Bucket	0	0	0
23/09/2014	roof	Resi	D	500	D46	sy	Flower vase	0	0	0
23/09/2014	roof	Resi	D	500	D46	sy	Others	0	0	0
23/09/2014	roof	Resi	D	500	D47	sy	Bucket	0	0	0
23/09/2014	shade	Resi	D	500	D48	sy	Discarded container	1	1	1
23/09/2014	shade	Resi	D	250	D49	sy	Tank	0	0	0
23/09/2014	roof	Resi	D	500	D5	Duy-Nhan	Bucket	1	1	1
23/09/2014	roof	Resi	D	500	D5	Duy-Nhan	Bucket	1	1	1
23/09/2014	roof	Resi	D	500	D5	Duy-Nhan	Discarded container	0	0	0
23/09/2014	roof	Resi	D	500	D5	Duy-Nhan	Others	0	0	0
23/09/2014	roof	Resi	D	500	D5	Duy-Nhan	Others	0	0	0
23/09/2014	roof	Resi	D	500	D5	Duy-Nhan	Others	0	0	0
23/09/2014	shade	Resi	D	500	D5	Duy-Nhan	Others	0	0	0
23/09/2014	shade	Resi	D	500	D5	Duy-Nhan	Others	0	0	0
23/09/2014	roof	Resi	D	250	D50	sy	Tank	0	0	0
23/09/2014	roof	Resi	D	1000	D60	sy	Tank	1	1	0
23/09/2014	roof	Resi	D	1000	D60	sy	Tank	1	0	1
23/09/2014	shade	Resi	D	1000	D63	sy	Others	0	0	0
23/09/2014	shade	Resi	D	1000	D63	sy	Others	1	1	1
23/09/2014	shade	Resi	D	1000	D63	sy	Others	1	1	1
23/09/2014	out	Resi	D	250	D7	Duy-Nhan	Discarded container	0	0	0
23/09/2014	out	Resi	D	1000	D70	Huy	Flower vase	0	0	0
23/09/2014	out	Resi	D	1000	D70	Huy	Flower vase	0	0	0
23/09/2014	out	Resi	D	1000	D70	Huy	Flower vase	0	0	0
23/09/2014	out	Resi	D	1000	D70	Huy	Jar	0	0	0
23/09/2014	out	Resi	D	1000	D70	Huy	Jar	0	0	0
23/09/2014	out	Resi	D	1000	D70	Huy	Tank	0	0	0
23/09/2014	out	Resi	D	250	D73	Huy	Tank	0	0	0
23/09/2014	out	Resi	D	250	D74	Huy	Flower vase	0	0	0
23/09/2014	out	Resi	D	250	D74	Huy	Flower vase	1	1	1
23/09/2014	out	Resi	D	250	D74	Huy	Jar	0	0	0
23/09/2014	out	Resi	D	250	D74	Huy	Jar	0	0	0
23/09/2014	out	Resi	D	250	D74	Huy	Jar	1	0	1
23/09/2014	out	Resi	D	250	D75	Huy	Flower vase	0	0	0
23/09/2014	out	Resi	D	250	D75	Huy	Flower vase	0	0	0
23/09/2014	out	Resi	D	250	D75	Huy	Flower vase	1	0	1
23/09/2014	out	Resi	D	250	D76	Huy	Flower vase	0	0	0
23/09/2014	out	Resi	D	500	D79	Huy	Tank	0	0	0
23/09/2014	out	Resi	D	500	D80	Huy	Discarded container	0	0	0
23/09/2014	out	Park	D	0	DL1	Huy	Others	1	1	0
23/09/2014	out	Park	D	0	DL1	Huy	Plant	0	0	0
24/09/2014	shade	Park	D	0	DL10	Duy-Nhan	Planter	1	1	0
24/09/2014	out	Park	D	0	DL11	Duy-Nhan	Others	0	0	0
24/09/2014	roof	Park	D	0	DL12	Duy-Nhan	Discarded container	1	1	0
24/09/2014	shade	Park	D	0	DL12	Duy-Nhan	Planter	1	1	1
24/09/2014	shade	Park	D	0	DL13	Duy-Nhan	Planter	0	0	0
24/09/2014	shade	Park	D	0	DL13	Duy-Nhan	Planter	1	1	1
23/09/2014	shade	Park	D	0	DL14	Duy-Nhan	Others	0	0	0
23/09/2014	shade	Park	D	0	DL15	Duy-Nhan	Flower vase	0	0	0
23/09/2014	shade	Park	D	0	DL15	Duy-Nhan	Others	0	0	0
23/09/2014	shade	Park	D	0	DL15	Duy-Nhan	Others	1	1	0
23/09/2014	out	Park	D	0	DL16	Duy-Nhan	Bucket	0	0	0
23/09/2014	shade	Park	D	0	DL17	Duy-Nhan	Others	0	0	0
23/09/2014	roof	Park	D	0	DL18	Duy-Nhan	Discarded container	0	0	0
23/09/2014	shade	Park	D	0	DL19	Duy-Nhan	Others	0	0	0
24/09/2014	roof	Park	D	0	DL2	Duy-Nhan	Discarded container	1	1	1
23/09/2014	shade	Park	D	0	DL20	Duy-Nhan	Discarded container	0	0	0
23/09/2014	shade	Park	D	0	DL21	Duy-Nhan	Bucket	0	0	0
23/09/2014	shade	Park	D	0	DL21	Duy-Nhan	Tank	0	0	0
23/09/2014	shade	Park	D	0	DL22	Duy-Nhan	Discarded container	0	0	0
23/09/2014	roof	Park	D	0	DL22	Duy-Nhan	Planter	0	0	0
23/09/2014	roof	Park	D	0	DL22	Duy-Nhan	Planter	0	0	0
23/09/2014	shade	Park	D	0	DL23	Duy-Nhan	Discarded container	0	0	0
23/09/2014	shade	Park	D	0	DL24	Duy-Nhan	Others	0	0	0
23/09/2014	roof	Park	D	0	DL25	Duy-Nhan	Flower vase	1	1	1
23/09/2014	roof	Park	D	0	DL25	Duy-Nhan	Planter	0	0	0
23/09/2014	out	Park	D	0	DL26	Duy-Nhan	Others	0	0	0
23/09/2014	out	Park	D	0	DL27	Duy-Nhan	Bucket	0	0	0
23/09/2014	out	Park	D	0	DL27	Duy-Nhan	Bucket	0	0	0
23/09/2014	shade	Park	D	0	DL27	Duy-Nhan	Cup	0	0	0
23/09/2014	out	Park	D	0	DL27	Duy-Nhan	Others	0	0	0
23/09/2014	shade	Park	D	0	DL27	Duy-Nhan	Others	0	0	0
23/09/2014	shade	Park	D	0	DL28	Duy-Nhan	Others	0	0	0
23/09/2014	shade	Park	D	0	DL28	Duy-Nhan	Others	0	0	0
23/09/2014	shade	Park	D	0	DL28	Duy-Nhan	Others	0	0	0
23/09/2014	shade	Park	D	0	DL28	Duy-Nhan	Others	0	0	0
23/09/2014	shade	Park	D	0	DL29	Loan-Sang	Others	1	1	0
23/09/2014	shade	Park	D	0	DL29	Loan-Sang	Others	1	1	0
24/09/2014	shade	Park	D	0	DL3	Duy-Nhan	Planter	0	0	0
24/09/2014	shade	Park	D	0	DL3	Duy-Nhan	Planter	0	0	0
24/09/2014	shade	Park	D	0	DL3	Duy-Nhan	Planter	0	0	0
24/09/2014	shade	Park	D	0	DL3	Duy-Nhan	Planter	0	0	0
24/09/2014	shade	Park	D	0	DL3	Duy-Nhan	Planter	0	0	0
24/09/2014	shade	Park	D	0	DL3	Duy-Nhan	Planter	0	0	0
23/09/2014	shade	Park	D	0	DL30	Loan-Sang	Others	1	1	0
23/09/2014	shade	Park	D	0	DL30	Loan-Sang	Others	1	1	0
23/09/2014	shade	Park	D	0	DL30	Loan-Sang	Others	1	1	0
23/09/2014	shade	Park	D	0	DL30	Loan-Sang	Others	1	1	0
23/09/2014	shade	Park	D	0	DL31	Loan-Sang	Others	1	1	0
23/09/2014	roof	Park	D	0	DL32	Loan-Sang	Tank	0	0	0
23/09/2014	roof	Park	D	0	DL32	Loan-Sang	Tank	1	1	1
23/09/2014	roof	Park	D	0	DL33	Loan-Sang	Tank	1	1	1
23/09/2014	shade	Park	D	0	DL34	Loan-Sang	Discarded container	1	1	0
23/09/2014	out	Park	D	0	DL35	Loan-Sang	Discarded container	0	0	0
23/09/2014	out	Park	D	0	DL36	Loan-Sang	Planter	0	0	0
23/09/2014	out	Park	D	0	DL37	Loan-Sang	Discarded container	0	0	0
23/09/2014	shade	Park	D	0	DL38	Loan-Sang	Planter	0	0	0
23/09/2014	out	Park	D	0	DL39	Loan-Sang	Tank	0	0	0
24/09/2014	shade	Park	D	0	DL4	Duy-Nhan	Discarded container	1	1	0
23/09/2014	out	Park	D	0	DL40	Loan-Sang	Discarded container	0	0	0
23/09/2014	shade	Park	D	0	DL41	Loan-Sang	Planter	1	1	1
23/09/2014	out	Park	D	0	DL41	Loan-Sang	Tank	0	0	0
23/09/2014	out	Park	D	0	DL41	Loan-Sang	Tank	0	0	0
23/09/2014	out	Park	D	0	DL42	Loan-Sang	Planter	0	0	0
23/09/2014	shade	Park	D	0	DL42	Loan-Sang	Planter	0	0	0
23/09/2014	out	Park	D	0	DL43	Loan-Sang	Planter	1	1	0
23/09/2014	out	Park	D	0	DL43	Loan-Sang	Planter	1	1	1
23/09/2014	out	Park	D	0	DL43	Loan-Sang	Tank	1	1	0
23/09/2014	out	Park	D	0	DL43	Loan-Sang	Tank	1	1	0
23/09/2014	out	Park	D	0	DL44	Loan-Sang	Planter	1	1	0
23/09/2014	shade	Park	D	0	DL45	Loan-Sang	Discarded container	1	1	1
23/09/2014	shade	Park	D	0	DL46	Loan-Sang	Discarded container	1	1	0
23/09/2014	shade	Park	D	0	DL46	Loan-Sang	Discarded container	1	1	0
23/09/2014	shade	Park	D	0	DL47	Loan-Sang	Discarded container	1	1	0
23/09/2014	shade	Park	D	0	DL47	Loan-Sang	Discarded container	1	1	0
23/09/2014	shade	Park	D	0	DL48	Loan-Sang	Planter	0	0	0
23/09/2014	roof	Park	D	0	DL49	Loan-Sang	Discarded container	1	1	0
23/09/2014	shade	Park	D	0	DL49	Loan-Sang	Discarded container	1	1	0
23/09/2014	shade	Park	D	0	DL49	Loan-Sang	Discarded container	1	1	0
23/09/2014	shade	Park	D	0	DL49	Loan-Sang	Discarded container	1	1	0
23/09/2014	shade	Park	D	0	DL49	Loan-Sang	Discarded container	1	1	1
24/09/2014	shade	Park	D	0	DL5	Duy-Nhan	Discarded container	0	0	0
24/09/2014	shade	Park	D	0	DL5	Duy-Nhan	Planter	1	0	0
24/09/2014	shade	Park	D	0	DL5	Duy-Nhan	Planter	0	0	0
24/09/2014	shade	Park	D	0	DL5	Duy-Nhan	Planter	0	0	0
24/09/2014	shade	Park	D	0	DL5	Duy-Nhan	Planter	0	0	0
23/09/2014	roof	Park	D	0	DL50	Sy-Phuong-Trang	Bucket	1	1	0
23/09/2014	shade	Park	D	0	DL50	Sy-Phuong-Trang	Bucket	0	0	0
23/09/2014	shade	Park	D	0	DL50	Sy-Phuong-Trang	Bucket	1	1	0
23/09/2014	shade	Park	D	0	DL50	Sy-Phuong-Trang	Bucket	1	1	1
23/09/2014	out	Park	D	0	DL50	Sy-Phuong	Discarded container	1	1	1
23/09/2014	shade	Park	D	0	DL50	Sy-Phuong	Discarded container	0	0	0
23/09/2014	out	Park	D	0	DL50	Sy-Phuong	Jar	0	0	0
23/09/2014	shade	Park	D	0	DL50	Sy-Phuong	Jar	1	0	0
23/09/2014	shade	Park	D	0	DL50	Sy-Phuong	Jar	0	0	0
23/09/2014	shade	Park	D	0	DL50	Sy-Phuong	Jar	0	0	0
23/09/2014	shade	Park	D	0	DL50	Sy-Phuong	Jar	0	0	0
23/09/2014	roof	Park	D	0	DL50	Sy-Phuong	Others	0	0	0
23/09/2014	roof	Park	D	0	DL50	Sy-Phuong-Trang	Others	1	1	0
23/09/2014	roof	Park	D	0	DL50	Sy-Phuong	Others	1	1	1
23/09/2014	roof	Park	D	0	DL50	Sy-Phuong	Others	1	1	1
23/09/2014	shade	Park	D	0	DL50	Sy-Phuong	Others	0	0	0
23/09/2014	shade	Park	D	0	DL50	Sy-Phuong	Others	0	0	0
23/09/2014	shade	Park	D	0	DL50	Sy-Phuong	Others	0	0	0
23/09/2014	shade	Park	D	0	DL50	Sy-Phuong	Others	1	1	0
23/09/2014	shade	Park	D	0	DL50	Sy-Phuong	Others	1	1	0
23/09/2014	shade	Park	D	0	DL50	Sy-Phuong-Trang	Others	1	1	0
23/09/2014	shade	Park	D	0	DL50	Sy-Phuong	Others	1	1	1
23/09/2014	shade	Park	D	0	DL50	Sy-Phuong	Others	0	0	0
23/09/2014	shade	Park	D	0	DL50	Sy-Phuong	Others	0	0	0
23/09/2014	out	Park	D	0	DL50	Sy-Phuong	Planter	1	1	0
23/09/2014	shade	Park	D	0	DL50	Sy-Phuong-Trang	Planter	0	0	0
23/09/2014	shade	Park	D	0	DL50	Sy-Phuong-Trang	Planter	0	0	0
23/09/2014	out	Park	D	0	DL50	Sy-Phuong-Trang	Tank	0	0	0
23/09/2014	roof	Park	D	0	DL50	Sy-Phuong	Tank	1	1	1
23/09/2014	roof	Park	D	0	DL50	Sy-Phuong-Trang	Tank	0	0	0
23/09/2014	roof	Park	D	0	DL50	Sy-Phuong-Trang	Tank	0	0	0
24/09/2014	roof	Park	D	0	DL51	Sy-Phuong-Trang	Cup	1	1	0
24/09/2014	roof	Park	D	0	DL51	Sy-Phuong-Trang	Others	0	0	0
24/09/2014	roof	Park	D	0	DL51	Sy-Phuong-Trang	Planter	0	0	0
24/09/2014	out	Park	D	0	DL52	Sy-Phuong-Trang	Others	1	1	1
24/09/2014	out	Park	D	0	DL52	Sy-Phuong-Trang	Planter	1	1	1
24/09/2014	out	Park	D	0	DL52	Sy-Phuong-Trang	Tank	1	1	0
24/09/2014	shade	Park	D	0	DL53	Sy-Phuong-Trang	Others	1	0	1
24/09/2014	out	Park	D	0	DL53	Sy-Phuong-Trang	Planter	1	1	1
24/09/2014	out	Park	D	0	DL53	Sy-Phuong-Trang	Planter	0	0	0
24/09/2014	roof	Park	D	0	DL53	Sy-Phuong-Trang	Tank	1	1	1
24/09/2014	shade	Park	D	0	DL54	Sy-Phuong-Trang	Discarded container	0	0	0
24/09/2014	out	Park	D	0	DL54	Sy-Phuong-Trang	Planter	0	0	0
24/09/2014	shade	Park	D	0	DL55	Sy-Phuong-Trang	Jar	0	0	0
24/09/2014	shade	Park	D	0	DL55	Sy-Phuong-Trang	Others	1	0	0
24/09/2014	shade	Park	D	0	DL55	Sy-Phuong-Trang	Others	0	0	0
24/09/2014	out	Park	D	0	DL56	Sy-Phuong-Trang	Tank	0	0	0
24/09/2014	shade	Park	D	0	DL57	Sy-Phuong-Trang	Bucket	0	0	0
24/09/2014	roof	Park	D	0	DL57	Sy-Phuong-Trang	Discarded container	1	1	0
24/09/2014	roof	Park	D	0	DL57	Sy-Phuong-Trang	Discarded container	1	1	1
24/09/2014	out	Park	D	0	DL57	Sy-Phuong-Trang	Others	0	0	0
24/09/2014	out	Park	D	0	DL57	Sy-Phuong-Trang	Others	0	0	0
24/09/2014	out	Park	D	0	DL57	Sy-Phuong-Trang	Others	1	1	0
24/09/2014	out	Park	D	0	DL57	Sy-Phuong-Trang	Others	1	1	0
24/09/2014	out	Park	D	0	DL57	Sy-Phuong-Trang	Others	1	1	0
24/09/2014	out	Park	D	0	DL57	Sy-Phuong-Trang	Others	1	1	0
24/09/2014	out	Park	D	0	DL57	Sy-Phuong-Trang	Others	1	1	0
24/09/2014	out	Park	D	0	DL57	Sy-Phuong-Trang	Others	1	1	0
24/09/2014	out	Park	D	0	DL57	Sy-Phuong-Trang	Tank	0	0	0
24/09/2014	out	Park	D	0	DL57	Sy-Phuong-Trang	Tank	1	1	1
24/09/2014	out	Park	D	0	DL58	Sy-Phuong-Trang	Tank	0	0	0
24/09/2014	out	Park	D	0	DL58	Sy-Phuong-Trang	Tank	0	0	0
24/09/2014	out	Park	D	0	DL58	Sy-Phuong-Trang	Tank	0	0	0
24/09/2014	out	Park	D	0	DL58	Sy-Phuong-Trang	Tank	0	0	0
24/09/2014	shade	Park	D	0	DL6	Duy-Nhan	Planter	1	1	0
24/09/2014	shade	Park	D	0	DL6	Duy-Nhan	Planter	1	1	0
24/09/2014	shade	Park	D	0	DL6	Duy-Nhan	Planter	1	1	0
24/09/2014	shade	Park	D	0	DL6	Duy-Nhan	Planter	1	1	0
24/09/2014	shade	Park	D	0	DL6	Duy-Nhan	Planter	1	1	0
24/09/2014	shade	Park	D	0	DL6	Duy-Nhan	Planter	1	1	0
24/09/2014	shade	Park	D	0	DL6	Duy-Nhan	Planter	1	1	0
24/09/2014	shade	Park	D	0	DL6	Duy-Nhan	Planter	1	1	0
24/09/2014	out	Park	D	0	DL7	Duy-Nhan	Others	1	1	1
24/09/2014	out	Park	D	0	DL8	Duy-Nhan	Planter	1	1	0
24/09/2014	out	Park	D	0	DL9	Duy-Nhan	Discarded container	0	0	0
24/09/2014	out	Park	D	0	DL9	Duy-Nhan	Planter	1	1	0
24/09/2014	out	Park	D	0	DL9	Duy-Nhan	Planter	1	1	0
24/09/2014	out	Park	D	0	DL9	Duy-Nhan	Planter	1	1	1
30/09/2014	roof	Resi	E	1000	E13	Duy-Phuong	Flower vase	0	0	0
30/09/2014	roof	Resi	E	1000	E13	Duy-Phuong	Flower vase	0	0	0
30/09/2014	roof	Resi	E	1000	E13	Duy-Phuong	Flower vase	0	0	0
30/09/2014	roof	Resi	E	1000	E13	Duy-Phuong	Others	0	0	0
30/09/2014	roof	Resi	E	1000	E13	Duy-Phuong	Others	0	0	0
30/09/2014	roof	Resi	E	1000	E13	Duy-Phuong	Others	0	0	0
30/09/2014	roof	Resi	E	1000	E13	Duy-Phuong	Others	0	0	0
30/09/2014	roof	Resi	E	250	E2	Duy-Phuong	Planter	1	0	1
30/09/2014	roof	Resi	E	1000	E23	sy	Bucket	0	0	0
30/09/2014	roof	Resi	E	1000	E24	sy	Bucket	0	0	0
30/09/2014	roof	Resi	E	1000	E24	sy	Bucket	0	0	0
30/09/2014	roof	Resi	E	1000	E24	sy	Bucket	0	0	0
30/09/2014	roof	Resi	E	1000	E24	sy	Discarded container	0	0	0
30/09/2014	roof	Resi	E	1000	E25	sy	Bucket	0	0	0
30/09/2014	roof	Resi	E	1000	E26	sy	Others	0	0	0
30/09/2014	roof	Resi	E	1000	E27	sy	Bucket	0	0	0
30/09/2014	roof	Resi	E	1000	E27	sy	Bucket	0	0	0
30/09/2014	roof	Resi	E	1000	E28	sy	Bucket	0	0	0
30/09/2014	roof	Resi	E	250	E29	sy	Tank	0	0	0
30/09/2014	shade	Resi	E	250	E3	Duy-Phuong	Discarded container	0	0	0
30/09/2014	shade	Resi	E	250	E3	Duy-Phuong	Planter	0	0	0
30/09/2014	roof	Resi	E	250	E30	sy	Bucket	0	0	0
30/09/2014	roof	Resi	E	500	E33	sy	Jar	1	0	1
30/09/2014	roof	Resi	E	500	E35	sy	Bucket	0	0	0
30/09/2014	roof	Resi	E	500	E36	sy	Bucket	0	0	0
30/09/2014	roof	Resi	E	500	E36	sy	Flower vase	1	0	1
30/09/2014	roof	Resi	E	750	E37	sy	Bucket	0	0	0
30/09/2014	roof	Resi	E	750	E39	sy	Others	1	0	1
30/09/2014	out	Resi	E	750	E39	sy	Tank	0	0	0
30/09/2014	roof	Resi	E	750	E40	sy	Bucket	0	0	0
30/09/2014	out	Resi	E	250	E5	Duy-Phuong	Others	0	0	0
30/09/2014	out	Resi	E	250	E6	Duy-Phuong	Bucket	0	0	0
30/09/2014	out	Resi	E	250	E6	Duy-Phuong	Cup	0	0	0
30/09/2014	out	Resi	E	250	E6	Duy-Phuong	Cup	0	0	0
30/09/2014	out	Resi	E	250	E6	Duy-Phuong	Cup	0	0	0
30/09/2014	out	Resi	E	250	E6	Duy-Phuong	Flower vase	0	0	0
30/09/2014	out	Resi	E	250	E6	Duy-Phuong	Others	0	0	0
30/9/2014	out	Resi	E	1000	E63	Huy	Flower vase	0	0	0
30/9/2014	roof	Resi	E	250	E66	Trang-Dong	Flower vase	1	0	0
30/9/2014	roof	Resi	E	250	E66	Trang-Dong	Flower vase	0	0	0
30/9/2014	roof	Resi	E	250	E66	Trang-Dong	Flower vase	0	0	0
30/9/2014	roof	Resi	E	250	E66	Trang-Dong	Flower vase	0	0	0
30/9/2014	roof	Resi	E	250	E66	Trang-Dong	Flower vase	1	0	1
30/9/2014	shade	Resi	E	500	E68	Trang-Dong	Discarded container	0	0	0
30/9/2014	shade	Resi	E	500	E68	Trang-Dong	Discarded container	1	0	1
30/9/2014	shade	Resi	E	500	E68	Trang-Dong	Discarded container	1	1	1
30/09/2014	roof	Resi	E	250	E7	Duy-Phuong	Cup	0	0	0
30/9/2014	out	Resi	E	1000	E79	Trang-Dong	Cup	0	0	0
30/9/2014	out	Resi	E	1000	E79	Trang-Dong	Cup	0	0	0
30/9/2014	out	Resi	E	1000	E79	Trang-Dong	Cup	0	0	0
30/9/2014	out	Resi	E	1000	E79	Trang-Dong	Flower vase	0	0	0
30/09/2014	roof	Resi	E	250	E8	Duy-Phuong	Others	0	0	0
30/9/2014	out	Resi	E	1000	E80	Trang-Dong	Tank	0	0	0
30/9/2014	out	Resi	E	1000	E81	Trang-Dong	Bucket	0	0	0
30/9/2014	out	Resi	E	1000	E81	Trang-Dong	Others	0	0	0
30/09/2014	roof	Resi	E	500	E9	Duy-Phuong	Bucket	0	0	0
30/09/2014	out	Resi	E	500	E9	Duy-Phuong	Flower vase	0	0	0
30/09/2014	out	Resi	E	500	E9	Duy-Phuong	Flower vase	0	0	0
30/09/2014	out	Resi	E	500	E9	Duy-Phuong	Flower vase	0	0	0
30/09/2014	out	Resi	E	500	E9	Duy-Phuong	Planter	0	0	0
30/09/2014	out	Park	E	0	EL1	loan	Others	0	0	0
30/09/2014	out	Park	E	0	EL1	loan	Others	1	1	0
30/09/2014	shade	Park	E	0	EL1	loan	Others	1	1	0
30/09/2014	shade	Park	E	0	EL1	loan	Others	1	1	0
30/09/2014	shade	Park	E	0	EL1	loan	Others	1	1	1
30/09/2014	out	Park	E	0	EL10	loan-nhan	Discarded container	0	0	0
30/09/2014	out	Park	E	0	EL10	loan-nhan	Jar	0	0	0
30/09/2014	out	Park	E	0	EL10	loan-nhan	Jar	0	0	0
30/09/2014	out	Park	E	0	EL11	loan-nhan	Jar	0	0	0
30/09/2014	out	Park	E	0	EL11	loan-nhan	Jar	0	0	0
30/09/2014	out	Park	E	0	EL11	loan-nhan	Jar	0	0	0
30/09/2014	out	Park	E	0	EL12	loan-nhan	Discarded container	1	1	1
30/09/2014	out	Park	E	0	EL12	loan-nhan	Others	0	0	0
30/09/2014	out	Park	E	0	EL13	loan-nhan	Planter	0	0	0
30/09/2014	shade	Park	E	0	EL14	Duy-Phuong-Trang	Planter	0	0	0
30/09/2014	shade	Park	E	0	EL14	Duy-Phuong-Trang	Planter	1	1	0
30/09/2014	shade	Park	E	0	EL15	Duy-Phuong-Trang	Jar	1	1	1
30/09/2014	shade	Park	E	0	EL15	Duy-Phuong-Trang	Planter	0	0	0
30/09/2014	shade	Park	E	0	EL15	Duy-Phuong-Trang	Planter	0	0	0
30/09/2014	shade	Park	E	0	EL16	Duy-Phuong-Trang	Jar	0	0	0
30/09/2014	roof	Park	E	0	EL17	Duy-Phuong-Trang	Discarded container	1	0	0
30/09/2014	roof	Park	E	0	EL17	Duy-Phuong-Trang	Discarded container	1	1	0
30/09/2014	roof	Park	E	0	EL17	Duy-Phuong-Trang	Jar	1	1	1
30/09/2014	out	Park	E	0	EL18	Duy-Phuong-Trang	Discarded container	1	1	0
30/09/2014	shade	Park	E	0	EL18	Duy-Phuong-Trang	Discarded container	1	1	0
30/09/2014	shade	Park	E	0	EL18	Duy-Phuong-Trang	Discarded container	1	1	0
30/09/2014	shade	Park	E	0	EL18	Duy-Phuong-Trang	Discarded container	1	1	0
30/09/2014	shade	Park	E	0	EL18	Duy-Phuong-Trang	Discarded container	1	1	0
30/09/2014	shade	Park	E	0	EL18	Duy-Phuong-Trang	Discarded container	1	1	0
30/09/2014	shade	Park	E	0	EL18	Duy-Phuong-Trang	Discarded container	1	1	0
30/09/2014	shade	Park	E	0	EL18	Duy-Phuong-Trang	Discarded container	1	1	1
30/09/2014	shade	Park	E	0	EL18	Duy-Phuong-Trang	Discarded container	1	1	1
30/09/2014	out	Park	E	0	EL19	Sy-Huy-Sang	Jar	0	0	0
30/09/2014	out	Park	E	0	EL19	Sy-Huy-Sang	Planter	0	0	0
30/09/2014	out	Park	E	0	EL19	Sy-Huy-Sang	Planter	0	0	0
30/09/2014	out	Park	E	0	EL2	loan-nhan	Discarded container	0	0	0
30/09/2014	out	Park	E	0	EL2	loan-nhan	Planter	0	0	0
30/09/2014	roof	Park	E	0	EL20	Sy-Huy-Sang	Jar	0	0	0
30/09/2014	roof	Park	E	0	EL21	Sy-Huy-Sang	Discarded container	1	1	0
30/09/2014	roof	Park	E	0	EL21	Sy-Huy-Sang	Jar	0	0	0
30/09/2014	roof	Park	E	0	EL21	Sy-Huy-Sang	Jar	0	0	0
30/09/2014	roof	Park	E	0	EL21	Sy-Huy-Sang	Tank	0	0	0
30/09/2014	roof	Park	E	0	EL21	Sy-Huy-Sang	Tank	0	0	0
30/09/2014	roof	Park	E	0	EL22	Sy-Huy-Sang	Jar	0	0	0
30/09/2014	out	Park	E	0	EL22	Sy-Huy-Sang	Plant	1	1	1
30/09/2014	roof	Park	E	0	EL23	Sy-Huy-Sang	Discarded container	1	1	0
30/09/2014	out	Park	E	0	EL23	Sy-Huy-Sang	Planter	0	0	0
30/09/2014	out	Park	E	0	EL24	Sy-Huy-Sang	Jar	0	0	0
30/09/2014	out	Park	E	0	EL24	Sy-Huy-Sang	Jar	0	0	0
30/09/2014	out	Park	E	0	EL24	Sy-Huy-Sang	Tank	0	0	0
30/09/2014	out	Park	E	0	EL24	Sy-Huy-Sang	Tank	0	0	0
30/09/2014	roof	Park	E	0	EL25	Sy-Huy-Sang	Discarded container	0	0	0
30/09/2014	roof	Park	E	0	EL25	Sy-Huy-Sang	Discarded container	0	0	0
30/09/2014	roof	Park	E	0	EL25	Sy-Huy-Sang	Discarded container	0	0	0
30/09/2014	out	Park	E	0	EL25	Sy-Huy-Sang	Jar	0	0	0
30/09/2014	out	Park	E	0	EL25	Sy-Huy-Sang	Planter	0	0	0
30/09/2014	out	Park	E	0	EL25	Sy-Huy-Sang	Planter	0	0	0
30/09/2014	out	Park	E	0	EL25	Sy-Huy-Sang	Planter	0	0	0
30/09/2014	out	Park	E	0	EL25	Sy-Huy-Sang	Planter	0	0	0
30/09/2014	out	Park	E	0	EL25	Sy-Huy-Sang	Planter	0	0	0
30/09/2014	out	Park	E	0	EL25	Sy-Huy-Sang	Planter	0	0	0
30/09/2014	out	Park	E	0	EL25	Sy-Huy-Sang	Planter	0	0	0
30/09/2014	out	Park	E	0	EL25	Sy-Huy-Sang	Planter	0	0	0
30/09/2014	out	Park	E	0	EL25	Sy-Huy-Sang	Planter	0	0	0
30/09/2014	out	Park	E	0	EL25	Sy-Huy-Sang	Planter	0	0	0
30/09/2014	out	Park	E	0	EL26	Sy-Huy-Sang	Discarded container	1	1	0
30/09/2014	roof	Park	E	0	EL26	Sy-Huy-Sang	Discarded container	1	1	0
30/09/2014	roof	Park	E	0	EL26	Sy-Huy-Sang	Jar	0	0	0
30/09/2014	roof	Park	E	0	EL26	Sy-Huy-Sang	Jar	1	1	0
30/09/2014	out	Park	E	0	EL27	Sy-Huy-Sang	Jar	0	0	0
30/09/2014	out	Park	E	0	EL28	Sy-Huy-Sang	Others	0	0	0
30/09/2014	out	Park	E	0	EL29	Sy-Huy-Sang	Planter	0	0	0
30/09/2014	out	Park	E	0	EL29	Sy-Huy-Sang	Planter	0	0	0
30/09/2014	out	Park	E	0	EL3	loan-nhan	Bucket	1	1	0
30/09/2014	out	Park	E	0	EL3	loan-nhan	Bucket	1	1	0
30/09/2014	out	Park	E	0	EL3	loan-nhan	Bucket	1	1	1
30/09/2014	out	Park	E	0	EL3	loan-nhan	Discarded container	0	0	0
30/09/2014	out	Park	E	0	EL3	loan-nhan	Discarded container	1	1	0
30/09/2014	out	Park	E	0	EL3	loan-nhan	Discarded container	1	1	0
30/09/2014	out	Park	E	0	EL3	loan-nhan	Others	0	0	0
30/09/2014	out	Park	E	0	EL3	loan-nhan	Planter	0	0	0
30/09/2014	out	Park	E	0	EL30	Sy-Huy-Sang	Others	1	1	1
30/09/2014	out	Park	E	0	EL31	Sy-Huy-Sang	Others	1	1	1
30/09/2014	out	Park	E	0	EL32	Sy-Huy-Sang	Others	0	0	0
30/09/2014	out	Park	E	0	EL33	Sy-Huy-Sang	Jar	0	0	0
30/09/2014	out	Park	E	0	EL34	Sy-Huy-Sang	Jar	0	0	0
30/09/2014	out	Park	E	0	EL35	Sy-Huy-Sang	Jar	0	0	0
30/09/2014	out	Park	E	0	EL36	Sy-Huy-Sang	Jar	0	0	0
30/09/2014	out	Park	E	0	EL37	Sy-Huy-Sang	Jar	0	0	0
30/09/2014	out	Park	E	0	EL38	Sy-Huy-Sang	Jar	1	1	0
30/09/2014	out	Park	E	0	EL39	Sy-Huy-Sang	Jar	0	0	0
30/09/2014	shade	Park	E	0	EL4	loan-nhan	Discarded container	1	0	0
30/09/2014	shade	Park	E	0	EL4	loan-nhan	Discarded container	1	1	0
30/09/2014	out	Park	E	0	EL4	loan-nhan	Jar	1	1	0
30/09/2014	shade	Park	E	0	EL4	loan-nhan	Jar	0	0	0
30/09/2014	shade	Park	E	0	EL4	loan-nhan	Jar	0	0	0
30/09/2014	out	Park	E	0	EL4	loan-nhan	Others	1	1	0
30/09/2014	out	Park	E	0	EL4	loan-nhan	Planter	0	0	0
30/09/2014	shade	Park	E	0	EL5	loan-nhan	Others	0	0	0
30/09/2014	shade	Park	E	0	EL5	loan-nhan	Others	0	0	0
30/09/2014	shade	Park	E	0	EL6	loan-nhan	Others	1	1	0
30/09/2014	out	Park	E	0	EL7	loan-nhan	Jar	0	0	0
30/09/2014	out	Park	E	0	EL7	loan-nhan	Jar	0	0	0
30/09/2014	out	Park	E	0	EL7	loan-nhan	Jar	1	1	1
30/09/2014	shade	Park	E	0	EL7	loan-nhan	Jar	1	1	0
30/09/2014	shade	Park	E	0	EL7	loan-nhan	Jar	0	0	0
30/09/2014	shade	Park	E	0	EL7	loan-nhan	Plant	1	1	0
30/09/2014	shade	Park	E	0	EL7	loan-nhan	Planter	0	0	0
30/09/2014	out	Park	E	0	EL8	loan-nhan	Planter	0	0	0
30/09/2014	shade	Park	E	0	EL8	loan-nhan	Tank	0	0	0
30/09/2014	out	Park	E	0	EL9	loan-nhan	Planter	0	0	0
30/09/2014	out	Park	E	0	EL9	loan-nhan	Tank	0	0	0
2014/2/10	shade	Resi	F	750	F1	Duy-Phuong	Bucket	0	0	0
2014/2/10	out	Resi	F	750	F1	Duy-Phuong	Planter	0	0	0
2014/2/10	shade	Resi	F	750	F1	Duy-Phuong	Planter	1	1	0
2014/2/10	roof	Resi	F	1000	F17	Duy-Phuong	Bucket	0	0	0
2014/2/10	roof	Resi	F	1000	F17	Duy-Phuong	Bucket	0	0	0
2014/2/10	out	Resi	F	1000	F30	Huy-Dung	Tank	0	0	0
2014/2/10	out	Resi	F	1000	F33	Huy-Dung	Tank	0	0	0
2014/2/10	out	Resi	F	1000	F36	Huy-Dung	Tank	0	0	0
2014/2/10	out	Resi	F	500	F38	Trang-Hien	Bucket	0	0	0
2014/2/10	roof	Resi	F	500	F38	Trang-Hien	Others	0	0	0
2014/2/10	roof	Resi	F	500	F38	Trang-Hien	Others	0	0	0
2014/2/10	shade	Resi	F	750	F4	Duy-Phuong	Discarded container	1	0	0
2014/2/10	shade	Resi	F	750	F4	Duy-Phuong	Jar	1	1	1
2014/2/10	roof	Resi	F	750	F4	Duy-Phuong	Planter	1	1	1
2014/2/10	shade	Resi	F	750	F4	Duy-Phuong	Planter	1	1	1
2014/2/10	roof	Resi	F	500	F40	Trang-Hien	Bucket	0	0	0
2014/2/10	roof	Resi	F	500	F40	Trang-Hien	Bucket	0	0	0
2014/2/10	shade	Resi	F	250	F41	Trang-Hien	Bucket	0	0	0
2014/2/10	shade	Resi	F	250	F41	Trang-Hien	Discarded container	1	0	1
2014/2/10	shade	Resi	F	250	F41	Trang-Hien	Flower vase	1	0	1
2014/2/10	shade	Resi	F	250	F41	Trang-Hien	Jar	1	1	1
2014/2/10	shade	Resi	F	250	F42	Trang-Hien	Others	0	0	0
2014/2/10	shade	Resi	F	250	F42	Trang-Hien	Plant	0	0	0
2014/2/10	roof	Resi	F	250	F43	Trang-Hien	Flower vase	0	0	0
2014/2/10	shade	Resi	F	250	F43	Trang-Hien	Flower vase	0	0	0
2014/2/10	shade	Resi	F	250	F44	Trang-Hien	Bucket	0	0	0
2014/2/10	shade	Resi	F	250	F44	Trang-Hien	Others	0	0	0
2014/2/10	shade	Resi	F	250	F44	Trang-Hien	Planter	1	0	0
2014/2/10	shade	Resi	F	250	F44	Trang-Hien	Planter	0	0	0
2014/2/10	shade	Resi	F	250	F44	Trang-Hien	Planter	0	0	0
2014/2/10	roof	Resi	F	1000	F45	Trang-Hien	Discarded container	0	0	0
2014/2/10	roof	Resi	F	1000	F46	Trang-Hien	Discarded container	1	1	1
2014/2/10	roof	Resi	F	1000	F46	Trang-Hien	Discarded container	1	1	1
2014/2/10	shade	Resi	F	1000	F46	Trang-Hien	Discarded container	1	1	1
2014/2/10	out	Resi	F	1000	F47	Trang-Hien	Discarded container	0	0	0
2014/2/10	out	Resi	F	1000	F47	Trang-Hien	Jar	0	0	0
2014/2/10	out	Resi	F	1000	F47	Trang-Hien	Others	0	0	0
2014/2/10	roof	Resi	F	1000	F48	Trang-Hien	Others	1	0	1
2014/2/10	roof	Resi	F	1000	F48	Trang-Hien	Others	1	1	1
2014/2/10	roof	Resi	F	1000	F48	Trang-Hien	Others	1	1	1
2014/2/10	roof	Resi	F	1000	F48	Trang-Hien	Others	1	1	1
2014/2/10	shade	Resi	F	1000	F48	Trang-Hien	Tank	0	0	0
2014/2/10	shade	Resi	F	1000	F48	Trang-Hien	Tank	1	1	1
2014/2/10	out	Resi	F	250	F49	sy	Tank	0	0	0
2014/2/10	roof	Resi	F	750	F5	Duy-Phuong	Tank	0	0	0
2014/2/10	roof	Resi	F	750	F5	Duy-Phuong	Tank	1	0	1
2014/2/10	out	Resi	F	250	F50	sy	Tank	0	0	0
2014/2/10	out	Resi	F	250	F51	sy	Tank	0	0	0
2014/2/10	out	Resi	F	250	F52	sy	Bucket	0	0	0
2014/2/10	out	Resi	F	250	F52	sy	Tank	0	0	0
2014/2/10	roof	Resi	F	500	F54	sy	Jar	0	0	0
2014/2/10	out	Resi	F	500	F54	sy	Tank	0	0	0
2014/2/10	roof	Resi	F	750	F58	sy	Bucket	0	0	0
2014/2/10	roof	Resi	F	750	F58	sy	Bucket	0	0	0
2014/2/10	roof	Resi	F	750	F58	sy	Bucket	0	0	0
2014/2/10	roof	Resi	F	750	F58	sy	Tank	1	0	0
2014/2/10	roof	Resi	F	750	F6	Duy-Phuong	Others	0	0	0
2014/2/10	roof	Resi	F	750	F60	sy	Bucket	0	0	0
2014/2/10	roof	Resi	F	750	F60	sy	Discarded container	1	0	0
2014/2/10	roof	Resi	F	750	F60	sy	Discarded container	0	0	0
2014/2/10	out	Resi	F	1000	F61	sy	Tank	0	0	0
2014/2/10	shade	Resi	F	1000	F64	sy	Bucket	0	0	0
2014/2/10	shade	Resi	F	1000	F64	sy	Bucket	0	0	0
2014/2/10	shade	Resi	F	1000	F64	sy	Bucket	0	0	0
2014/2/10	shade	Resi	F	1000	F64	sy	Tank	0	0	0
2014/2/10	shade	Resi	F	1000	F64	sy	Tank	1	0	1
2014/3/10	out	Resi	F	500	F70	Trang-Huy	Jar	1	0	1
2014/3/10	out	Resi	F	500	F70	Trang-Huy	Others	0	0	0
2014/3/10	out	Resi	F	500	F71	Trang-Huy	Plant	1	0	1
2014/3/10	roof	Resi	F	750	F73	sy	Bucket	0	0	0
2014/3/10	roof	Resi	F	750	F73	sy	Jar	0	0	0
2014/3/10	roof	Resi	F	750	F74	sy	Others	0	0	0
2014/3/10	shade	Resi	F	750	F75	sy	Discarded container	1	1	1
2014/3/10	shade	Resi	F	750	F76	sy	Discarded container	1	0	1
2014/3/10	shade	Resi	F	1000	F78	sy	Discarded container	1	1	1
2014/3/10	out	Resi	F	1000	F78	sy	Tank	0	0	0
2014/3/10	out	Resi	F	1000	F80	sy	Tank	0	0	0
2014/2/10	shade	Park	F	0	FL1	Loan-Sang	Others	0	0	0
2014/2/10	shade	Park	F	0	FL1	Loan-Sang	Others	0	0	0
2014/2/10	roof	Park	F	0	FL10	Huy-Dung	Jar	1	1	1
2014/2/10	roof	Park	F	0	FL10	Huy-Dung	Others	1	1	0
2014/2/10	shade	Park	F	0	FL11	Huy-Dung	Discarded container	1	1	0
2014/2/10	out	Park	F	0	FL12	Huy-Dung	Others	0	0	0
2014/2/10	out	Park	F	0	FL12	Huy-Dung	Others	0	0	0
2014/2/10	out	Park	F	0	FL12	Huy-Dung	Others	1	1	0
2014/2/10	out	Park	F	0	FL12	Huy-Dung	Others	1	1	0
2014/2/10	shade	Park	F	0	FL12	Huy-Dung	Others	1	0	0
2014/2/10	shade	Park	F	0	FL13	Huy-Dung	Others	1	1	0
2014/2/10	shade	Park	F	0	FL13	Huy-Dung	Others	1	1	0
2014/2/10	shade	Park	F	0	FL13	trang-sy	Others	1	1	0
2014/2/10	shade	Park	F	0	FL13	Huy-Dung	Others	1	1	1
2014/2/10	shade	Park	F	0	FL14	trang-sy	Cup	0	0	0
2014/2/10	shade	Park	F	0	FL14	trang-sy	Discarded container	0	0	0
2014/2/10	shade	Park	F	0	FL14	Huy-Dung	Others	1	1	0
2014/2/10	out	Park	F	0	FL15	trang-sy	Others	1	0	0
2014/2/10	out	Park	F	0	FL16	trang-sy	Bucket	1	1	0
2014/2/10	out	Park	F	0	FL16	trang-sy	Bucket	1	1	1
2014/2/10	out	Park	F	0	FL17	trang-sy	Discarded container	1	1	0
2014/2/10	out	Park	F	0	FL17	trang-sy	Jar	1	0	0
2014/2/10	out	Park	F	0	FL17	trang-sy	Jar	1	1	0
2014/2/10	out	Park	F	0	FL17	trang-sy	Others	1	1	0
2014/2/10	out	Park	F	0	FL17	trang-sy	Planter	1	0	0
2014/2/10	out	Park	F	0	FL17	trang-sy	Planter	1	0	0
2014/2/10	out	Park	F	0	FL17	trang-sy	Planter	1	1	0
2014/2/10	out	Park	F	0	FL17	trang-sy	Planter	1	1	0
2014/2/10	out	Park	F	0	FL17	trang-sy	Planter	1	1	0
2014/2/10	out	Park	F	0	FL17	trang-sy	Planter	1	1	0
2014/2/10	out	Park	F	0	FL17	trang-sy	Planter	1	1	1
2014/2/10	out	Park	F	0	FL17	trang-sy	Planter	1	1	1
2014/2/10	out	Park	F	0	FL17	trang-sy	Planter	1	1	1
2014/2/10	out	Park	F	0	FL17	trang-sy	Planter	1	1	1
2014/2/10	out	Park	F	0	FL17	trang-sy	Planter	1	1	1
2014/3/10	shade	Park	F	0	FL18	Sy-Huy-Sang	Discarded container	0	0	0
2014/3/10	shade	Park	F	0	FL18	Sy-Huy-Sang	Discarded container	1	1	0
2014/3/10	shade	Park	F	0	FL18	Sy-Huy-Sang	Discarded container	1	1	0
2014/3/10	shade	Park	F	0	FL18	Sy-Huy-Sang	Discarded container	1	1	1
2014/3/10	shade	Park	F	0	FL18	Sy-Huy-Sang	Others	0	0	0
2014/3/10	shade	Park	F	0	FL18	Sy-Huy-Sang	Others	0	0	0
2014/3/10	shade	Park	F	0	FL18	Sy-Huy-Sang	Others	1	1	1
2014/3/10	shade	Park	F	0	FL18	Sy-Huy-Sang	Others	1	1	1
2014/3/10	shade	Park	F	0	FL18	Sy-Huy-Sang	Others	0	0	0
2014/3/10	shade	Park	F	0	FL18	Sy-Huy-Sang	Others	0	0	0
2014/3/10	shade	Park	F	0	FL19	Sy-Huy-Sang	Discarded container	0	0	0
2014/3/10	shade	Park	F	0	FL19	Sy-Huy-Sang	Others	0	0	0
2014/3/10	shade	Park	F	0	FL19	Sy-Huy-Sang	Others	0	0	0
2014/3/10	shade	Park	F	0	FL19	Sy-Huy-Sang	Others	1	1	0
2014/3/10	shade	Park	F	0	FL19	Sy-Huy-Sang	Others	1	1	0
2014/3/10	shade	Park	F	0	FL19	Sy-Huy-Sang	Others	1	1	0
2014/3/10	shade	Park	F	0	FL19	Sy-Huy-Sang	Planter	1	1	1
2014/2/10	shade	Park	F	0	FL2	Loan-Sang	Bucket	0	0	0
2014/2/10	shade	Park	F	0	FL2	Loan-Sang	Bucket	0	0	0
2014/2/10	out	Park	F	0	FL2	Loan-Sang	Discarded container	0	0	0
2014/2/10	out	Park	F	0	FL2	Loan-Sang	Discarded container	0	0	0
2014/2/10	out	Park	F	0	FL2	Loan-Sang	Discarded container	0	0	0
2014/2/10	out	Park	F	0	FL2	Loan-Sang	Discarded container	1	1	0
2014/2/10	shade	Park	F	0	FL2	Loan-Sang	Discarded container	0	0	0
2014/2/10	shade	Park	F	0	FL2	Loan-Sang	Discarded container	0	0	0
2014/2/10	shade	Park	F	0	FL2	Loan-Sang	Discarded container	1	1	0
2014/2/10	out	Park	F	0	FL2	Loan-Sang	Others	0	0	0
2014/2/10	out	Park	F	0	FL2	Loan-Sang	Others	1	1	0
2014/2/10	out	Park	F	0	FL2	Loan-Sang	Others	1	1	1
2014/2/10	shade	Park	F	0	FL2	Loan-Sang	Others	1	1	0
2014/2/10	shade	Park	F	0	FL2	Loan-Sang	Plant	0	0	0
2014/2/10	shade	Park	F	0	FL3	Loan-Sang	Discarded container	0	0	0
2014/2/10	out	Park	F	0	FL3	Loan-Sang	Others	1	1	1
2014/2/10	out	Park	F	0	FL3	Loan-Sang	Tank	0	0	0
2014/2/10	out	Park	F	0	FL3	Loan-Sang	Tank	0	0	0
2014/2/10	out	Park	F	0	FL4	Duy-Phuong	Others	0	0	0
2014/2/10	out	Park	F	0	FL4	Duy-Phuong	Others	0	0	0
2014/2/10	out	Park	F	0	FL4	Duy-Phuong	Others	1	1	1
2014/2/10	out	Park	F	0	FL4	trang-sy	Plant	0	0	0
2014/2/10	out	Park	F	0	FL4	trang-sy	Plant	1	1	0
2014/2/10	out	Park	F	0	FL4	trang-sy	Plant	1	1	0
2014/2/10	shade	Park	F	0	FL4	Duy-Phuong	Tank	0	0	0
2014/2/10	shade	Park	F	0	FL5	Duy-Phuong	Plant	0	0	0
2014/2/10	shade	Park	F	0	FL6	Duy-Phuong	Others	1	0	1
2014/2/10	shade	Park	F	0	FL6	Duy-Phuong	Planter	0	0	0
2014/2/10	shade	Park	F	0	FL6	Duy-Phuong	Planter	0	0	0
2014/2/10	shade	Park	F	0	FL7	Duy-Phuong	Discarded container	1	1	0
2014/2/10	out	Park	F	0	FL7	Duy-Phuong	Others	0	0	0
2014/2/10	out	Park	F	0	FL7	Duy-Phuong	Others	0	0	0
2014/2/10	out	Park	F	0	FL7	Duy-Phuong	Others	0	0	0
2014/2/10	out	Park	F	0	FL7	Duy-Phuong	Others	0	0	0
2014/2/10	shade	Park	F	0	FL7	Duy-Phuong	Others	0	0	0
2014/2/10	out	Park	F	0	FL7	Duy-Phuong	Planter	0	0	0
2014/2/10	shade	Park	F	0	FL8	Duy-Phuong	Bucket	1	1	1
2014/2/10	shade	Park	F	0	FL8	Duy-Phuong	Flower vase	1	1	1
2014/2/10	shade	Park	F	0	FL8	Duy-Phuong	Others	0	0	0
2014/2/10	shade	Park	F	0	FL8	Duy-Phuong	Plant	0	0	0
2014/2/10	shade	Park	F	0	FL8	Duy-Phuong	Planter	0	0	0
2014/2/10	shade	Park	F	0	FL9	Huy-Dung	Planter	0	0	0
2014/2/10	shade	Park	F	0	FL9	Huy-Dung	Planter	0	0	0
2014/2/10	shade	Park	F	0	FL9	Huy-Dung	Planter	0	0	0
2014/2/10	shade	Park	F	0	FL9	Huy-Dung	Planter	1	1	0
2014/2/10	shade	Park	F	0	FL9	Huy-Dung	Planter	1	1	0
2014/2/10	shade	Park	F	0	FL9	Huy-Dung	Planter	1	1	0
2014/2/10	shade	Park	F	0	FL9	Huy-Dung	Planter	1	1	0
2014/2/10	shade	Park	F	0	FL9	Huy-Dung	Planter	1	1	0
2014/5/9	roof	Resi	A	500	S18	trang-phuong	Bucket	0	0	0
2014/5/9	roof	Resi	A	500	S18	trang-phuong	Bucket	0	0	0
2014/5/9	roof	Resi	A	500	S18	trang-phuong	Flower vase	0	0	0
2014/5/9	roof	Resi	A	500	S18	trang-phuong	Flower vase	0	0	0
2014/5/9	roof	Resi	A	500	S18	trang-phuong	Tank	0	0	0
2014/5/9	roof	Resi	A	500	S21	trang-phuong	Cup	0	0	0
2014/5/9	roof	Resi	A	500	S23	trang-phuong	Flower vase	0	0	0
2014/5/9	roof	Resi	A	500	S23	trang-phuong	Flower vase	0	0	0
2014/5/9	roof	Resi	A	500	S23	trang-phuong	Others	1	0	1
2014/5/9	out	Resi	A	500	S25	trang-phuong	Planter	0	0	0
2014/5/9	out	Resi	A	500	S26	trang-phuong	Others	1	0	1
2014/5/9	out	Resi	A	500	S28	trang-phuong	Bucket	0	0	0
2014/5/9	out	Resi	A	500	S28	trang-phuong	Others	0	0	0
2014/5/9	out	Resi	A	500	S28	trang-phuong	Others	0	0	0
2014/5/9	out	Resi	A	500	S28	trang-phuong	Planter	1	0	1
2014/5/9	out	Resi	A	500	S28	trang-phuong	Planter	0	0	0
2014/5/9	roof	Resi	A	500	S28	trang-phuong	Tank	0	0	0
2014/5/9	out	Resi	A	500	S30	trang-phuong	Tank	0	0	0
2014/5/9	out	Resi	A	750	S34	sy	Tank	0	0	0
2014/5/9	out	Resi	A	1000	S50	Huy	Discarded container	0	0	0
2014/5/9	out	Resi	A	1000	S53	Huy	Discarded container	0	0	0
2014/5/9	out	Resi	A	250	S7	duy	Others	0	0	0
2014/5/9	out	Resi	A	250	S9	duy	Others	0	0	0
2014/9/9	roof	Resi	B	250	SS11	sy	Bucket	1	0	1
2014/9/9	roof	Resi	B	250	SS11	sy	Discarded container	1	0	1
2014/9/9	roof	Resi	B	250	SS11	sy	Jar	0	0	0
2014/9/9	roof	Resi	B	750	SS14	trang-phuong-hien	Bucket	0	0	0
2014/9/9	out	Resi	B	750	SS14	trang-phuong-hien	Others	0	0	0
2014/9/9	roof	Resi	B	750	SS16	trang-phuong-hien	Jar	1	0	1
2014/9/9	roof	Resi	B	750	SS16	trang-phuong-hien	Planter	0	0	0
2014/9/9	roof	Resi	B	750	SS16	trang-phuong-hien	Planter	0	0	0
2014/9/9	out	Resi	B	750	SS17	trang-phuong-hien	Others	1	1	1
2014/9/9	out	Resi	B	750	SS18	trang-phuong-hien	Planter	0	0	0
2014/9/9	out	Resi	B	750	SS21	trang-phuong-hien	Others	1	0	1
2014/9/9	out	Resi	B	1000	SS24	trang-phuong-hien	Cup	0	0	0
2014/9/9	out	Resi	B	1000	SS24	trang-phuong-hien	Cup	0	0	0
2014/9/9	out	Resi	B	1000	SS24	trang-phuong-hien	Cup	0	0	0
2014/9/9	out	Resi	B	1000	SS24	trang-phuong-hien	Flower vase	0	0	0
2014/9/9	out	Resi	B	1000	SS24	trang-phuong-hien	Planter	0	0	0
2014/9/9	roof	Resi	B	1000	SS25	trang-phuong-hien	Flower vase	0	0	0
2014/9/9	out	Resi	B	1000	SS27	trang-phuong-hien	Planter	0	0	0
2014/9/9	roof	Resi	B	1000	SS28	trang-phuong-hien	Others	0	0	0
2014/9/9	roof	Resi	B	1000	SS28	trang-phuong-hien	Others	0	0	0
2014/9/9	roof	Resi	B	1000	SS28	trang-phuong-hien	Others	0	0	0
2014/9/9	roof	Resi	B	1000	SS28	trang-phuong-hien	Others	0	0	0
2014/9/9	roof	Resi	B	1000	SS29	trang-phuong-hien	Bucket	0	0	0
2014/9/9	roof	Resi	B	500	SS3	sy	Bucket	0	0	0
2014/9/9	roof	Resi	B	500	SS3	sy	Jar	0	0	0
2014/9/9	roof	Resi	B	500	SS3	sy	Others	1	0	1
2014/9/9	out	Resi	B	250	SS30	Huy	Jar	0	0	0
2014/9/9	out	Resi	B	250	SS30	Huy	Jar	0	0	0
2014/9/9	out	Resi	B	250	SS30	Huy	Jar	0	0	0
2014/9/9	out	Resi	B	250	SS30	Huy	Jar	0	0	0
2014/9/9	out	Resi	B	250	SS30	Huy	Jar	0	0	0
2014/9/9	out	Resi	B	250	SS30	Huy	Jar	0	0	0
2014/9/9	out	Resi	B	250	SS30	Huy	Jar	0	0	0
2014/9/9	out	Resi	B	250	SS30	Huy	Jar	0	0	0
2014/9/9	out	Resi	B	250	SS30	Huy	Jar	0	0	0
2014/9/9	out	Resi	B	250	SS30	Huy	Jar	0	0	0
2014/9/9	out	Resi	B	250	SS30	Huy	Jar	0	0	0
2014/9/9	out	Resi	B	750	SS31	Huy	Jar	0	0	0
2014/9/9	out	Resi	B	750	SS31	Huy	Jar	0	0	0
2014/9/9	out	Resi	B	750	SS31	Huy	Jar	1	1	1
2014/9/9	out	Resi	B	750	SS31	Huy	Tank	0	0	0
2014/9/9	roof	Resi	B	750	SS33	Huy	Tank	0	0	0
2014/9/9	roof	Resi	B	750	SS33	Huy	Tank	0	0	0
2014/9/9	roof	Resi	B	750	SS33	Huy	Tank	0	0	0
2014/9/9	roof	Resi	B	750	SS33	Huy	Tank	0	0	0
2014/9/9	out	Resi	B	250	SS37	Huy	Discarded container	0	0	0
2014/9/9	out	Resi	B	250	SS37	Huy	Discarded container	0	0	0
2014/9/9	out	Resi	B	250	SS37	Huy	Discarded container	0	0	0
2014/9/9	out	Resi	B	250	SS37	Huy	Discarded container	0	0	0
2014/9/9	out	Resi	B	250	SS46	duy	Others	0	0	0
2014/9/9	roof	Resi	B	250	SS46	duy	Planter	1	1	1
2014/9/9	out	Resi	B	500	SS48	duy	Others	1	0	1
2014/10/9	out	Resi	B	500	SS49	Huy	Planter	0	0	0
2014/10/9	out	Resi	B	500	SS50	Huy	Others	1	1	1
2014/10/9	out	Resi	B	500	SS50	Huy	Tank	0	0	0
2014/10/9	out	Resi	B	500	SS51	Huy	Cup	0	0	0
2014/10/9	out	Resi	B	500	SS51	Huy	Cup	0	0	0
2014/10/9	out	Resi	B	500	SS51	Huy	Cup	0	0	0
2014/10/9	out	Resi	B	500	SS51	Huy	Tank	0	0	0
2014/10/9	out	Resi	B	500	SS51	Huy	Tank	0	0	0
2014/10/9	out	Resi	B	500	SS51	Huy	Tank	0	0	0
2014/10/9	out	Resi	B	500	SS52	Huy	Jar	1	0	1
2014/10/9	out	Resi	B	500	SS52	Huy	Tank	0	0	0
2014/10/9	out	Resi	B	500	SS52	Huy	Tank	0	0	0
2014/10/9	out	Resi	B	500	SS52	Huy	Tank	0	0	0
2014/10/9	out	Resi	B	250	SS55	Huy	Discarded container	0	0	0
2014/10/9	out	Resi	B	250	SS56	Huy	Tank	0	0	0
2014/10/9	out	Resi	B	250	SS56	Huy	Tank	0	0	0
2014/10/9	out	Resi	B	750	SS57	trang-sy	Flower vase	0	0	0
2014/10/9	out	Resi	B	750	SS57	trang-sy	Tank	0	0	0
2014/10/9	out	Resi	B	750	SS59	trang-sy	Tank	0	0	0
2014/10/9	out	Resi	B	750	SS60	trang-sy	Flower vase	0	0	0
2014/10/9	out	Resi	B	750	SS60	trang-sy	Tank	0	0	0
2014/10/9	out	Resi	B	1000	SS69	duy	Cup	0	0	0
2014/10/9	out	Resi	B	1000	SS69	duy	Flower vase	0	0	0
2014/9/9	roof	Resi	B	250	SS7	sy	Others	0	0	0
2014/10/9	roof	Resi	B	1000	SS70	duy	Flower vase	0	0	0
2014/10/9	roof	Resi	B	1000	SS72	duy	Others	0	0	0
2014/10/9	roof	Resi	B	1000	SS72	duy	Others	0	0	0
2014/10/9	shade	Resi	B	500	SS79	duy	Bucket	0	0	0
2014/10/9	shade	Resi	B	500	SS79	duy	Tank	0	0	0
2014/9/9	out	Resi	B	250	SS9	sy	Bucket	0	0	0
2014/9/9	out	Resi	B	250	SS9	sy	Planter	0	0	0
2014/9/9	out	Resi	B	250	SS9	sy	Tank	0	0	0
2014/6/9	in	Park	A	0	AL41	Huy	Flower vase	0	0	0
2014/6/9	in	Park	A	0	AL42	Huy	Flower vase	0	0	0
2014/6/9	in	Park	A	0	AL42	Huy	Flower vase	0	0	0
2014/6/9	in	Park	A	0	AL42	Huy	Flower vase	0	0	0
2014/6/9	in	Park	A	0	AL42	Huy	Flower vase	0	0	0
2014/6/9	in	Park	A	0	AL42	Huy	Flower vase	0	0	0
2014/6/9	in	Park	A	0	AL42	Huy	Flower vase	0	0	0
2014/6/9	in	Park	A	0	AL42	Huy	Flower vase	0	0	0
2014/6/9	in	Park	A	0	AL42	Huy	Flower vase	0	0	0
16/9/2014	in	Resi	C	250	CR1	Duy-Phuong	Cup	0	0	0
16/9/2014	in	Resi	C	250	CR1	Duy-Phuong	Cup	0	0	0
16/9/2014	in	Resi	C	250	CR1	Duy-Phuong	Cup	0	0	0
16/9/2014	in	Resi	C	250	CR1	Duy-Phuong	Cup	0	0	0
16/9/2014	in	Resi	C	250	CR1	Duy-Phuong	Cup	0	0	0
16/9/2014	in	Resi	C	250	CR1	Duy-Phuong	Flower vase	0	0	0
16/9/2014	in	Resi	C	250	CR1	Duy-Phuong	Others	0	0	0
16/9/2014	in	Resi	C	250	CR1	Duy-Phuong	Others	0	0	0
16/9/2014	in	Resi	C	250	CR1	Duy-Phuong	Others	0	0	0
16/9/2014	in	Resi	C	250	CR1	Duy-Phuong	Tank	1	0	1
16/9/2014	in	Resi	C	500	CR11	Duy-Phuong	Bucket	0	0	0
16/9/2014	in	Resi	C	500	CR11	Duy-Phuong	Planter	1	0	1
16/9/2014	in	Resi	C	500	CR12	Duy-Phuong	Bucket	0	0	0
16/9/2014	in	Resi	C	500	CR12	Duy-Phuong	Bucket	0	0	0
16/9/2014	in	Resi	C	500	CR12	Duy-Phuong	Bucket	1	0	1
16/9/2014	in	Resi	C	500	CR12	Duy-Phuong	Bucket	1	0	1
16/9/2014	in	Resi	C	500	CR13	Duy-Phuong	Bucket	0	0	0
16/9/2014	in	Resi	C	500	CR13	Duy-Phuong	Bucket	0	0	0
16/9/2014	in	Resi	C	500	CR13	Duy-Phuong	Cup	0	0	0
16/9/2014	in	Resi	C	500	CR13	Duy-Phuong	Cup	0	0	0
16/9/2014	in	Resi	C	500	CR13	Duy-Phuong	Cup	0	0	0
16/9/2014	in	Resi	C	500	CR13	Duy-Phuong	Cup	0	0	0
16/9/2014	in	Resi	C	500	CR13	Duy-Phuong	Cup	0	0	0
16/9/2014	in	Resi	C	500	CR13	Duy-Phuong	Cup	0	0	0
16/9/2014	in	Resi	C	500	CR13	Duy-Phuong	Cup	0	0	0
16/9/2014	in	Resi	C	500	CR13	Duy-Phuong	Cup	0	0	0
16/9/2014	in	Resi	C	500	CR14	Duy-Phuong	Bucket	0	0	0
16/9/2014	in	Resi	C	500	CR14	Duy-Phuong	Cup	0	0	0
16/9/2014	in	Resi	C	500	CR14	Duy-Phuong	Cup	0	0	0
16/9/2014	in	Resi	C	500	CR14	Duy-Phuong	Cup	0	0	0
16/9/2014	in	Resi	C	500	CR14	Duy-Phuong	Cup	0	0	0
16/9/2014	in	Resi	C	500	CR14	Duy-Phuong	Cup	0	0	0
16/9/2014	in	Resi	C	500	CR15	Duy-Phuong	Bucket	0	0	0
16/9/2014	in	Resi	C	500	CR15	Duy-Phuong	Bucket	0	0	0
16/9/2014	in	Resi	C	500	CR15	Duy-Phuong	Cup	0	0	0
16/9/2014	in	Resi	C	500	CR15	Duy-Phuong	Cup	0	0	0
16/9/2014	in	Resi	C	500	CR15	Duy-Phuong	Cup	0	0	0
16/9/2014	in	Resi	C	500	CR15	Duy-Phuong	Cup	0	0	0
16/9/2014	in	Resi	C	500	CR15	Duy-Phuong	Cup	0	0	0
16/9/2014	in	Resi	C	500	CR16	Duy-Phuong	Bucket	0	0	0
16/9/2014	in	Resi	C	500	CR16	Duy-Phuong	Bucket	0	0	0
16/9/2014	in	Resi	C	500	CR16	Duy-Phuong	Flower vase	0	0	0
16/9/2014	in	Resi	C	500	CR16	Duy-Phuong	Others	0	0	0
16/9/2014	in	Resi	C	1000	CR17	Duy-Phuong	Bucket	0	0	0
16/9/2014	in	Resi	C	1000	CR18	Duy-Phuong	Bucket	0	0	0
16/9/2014	in	Resi	C	1000	CR18	Duy-Phuong	Bucket	0	0	0
16/9/2014	in	Resi	C	1000	CR19	Duy-Phuong	Bucket	0	0	0
16/9/2014	in	Resi	C	1000	CR19	Duy-Phuong	Bucket	0	0	0
16/9/2014	in	Resi	C	1000	CR19	Duy-Phuong	Cup	0	0	0
16/9/2014	in	Resi	C	1000	CR19	Duy-Phuong	Cup	0	0	0
16/9/2014	in	Resi	C	1000	CR19	Duy-Phuong	Cup	0	0	0
16/9/2014	in	Resi	C	250	CR2	Duy-Phuong	Flower vase	0	0	0
16/9/2014	in	Resi	C	1000	CR20	Duy-Phuong	Bucket	0	0	0
16/9/2014	in	Resi	C	1000	CR20	Duy-Phuong	Bucket	0	0	0
16/9/2014	in	Resi	C	1000	CR20	Duy-Phuong	Cup	0	0	0
16/9/2014	in	Resi	C	1000	CR20	Duy-Phuong	Cup	0	0	0
16/9/2014	in	Resi	C	1000	CR20	Duy-Phuong	Cup	0	0	0
16/9/2014	in	Resi	C	1000	CR20	Duy-Phuong	Cup	0	0	0
16/9/2014	in	Resi	C	1000	CR20	Duy-Phuong	Cup	0	0	0
16/9/2014	in	Resi	C	1000	CR20	Duy-Phuong	Flower vase	0	0	0
16/9/2014	in	Resi	C	1000	CR21	Duy-Phuong	Bucket	0	0	0
16/9/2014	in	Resi	C	1000	CR22	Duy-Phuong	Bucket	0	0	0
16/9/2014	in	Resi	C	1000	CR23	Duy-Phuong	Bucket	0	0	0
16/9/2014	in	Resi	C	1000	CR23	Duy-Phuong	Flower vase	1	0	1
16/9/2014	in	Resi	C	1000	CR23	Duy-Phuong	Flower vase	1	1	1
16/9/2014	in	Resi	C	1000	CR24	Duy-Phuong	Cup	0	0	0
16/9/2014	in	Resi	C	1000	CR24	Duy-Phuong	Cup	0	0	0
16/9/2014	in	Resi	C	1000	CR24	Duy-Phuong	Cup	0	0	0
16/9/2014	in	Resi	C	1000	CR24	Duy-Phuong	Cup	0	0	0
16/9/2014	in	Resi	C	1000	CR24	Duy-Phuong	Cup	0	0	0
16/9/2014	in	Resi	C	1000	CR24	Duy-Phuong	Tank	0	0	0
16/9/2014	in	Resi	C	250	CR25	sy	Bucket	0	0	0
16/9/2014	in	Resi	C	250	CR3	Duy-Phuong	Bucket	0	0	0
16/9/2014	in	Resi	C	250	CR3	Duy-Phuong	Cup	0	0	0
16/9/2014	in	Resi	C	250	CR3	Duy-Phuong	Cup	0	0	0
16/9/2014	in	Resi	C	250	CR3	Duy-Phuong	Cup	0	0	0
16/9/2014	in	Resi	C	250	CR3	Duy-Phuong	Cup	0	0	0
16/9/2014	in	Resi	C	250	CR3	Duy-Phuong	Cup	0	0	0
16/9/2014	in	Resi	C	250	CR3	Duy-Phuong	Flower vase	0	0	0
16/9/2014	in	Resi	C	250	CR3	Duy-Phuong	Flower vase	0	0	0
16/9/2014	in	Resi	C	500	CR30	sy	Tank	0	0	0
16/9/2014	in	Resi	C	500	CR31	sy	Tank	0	0	0
16/9/2014	in	Resi	C	500	CR32	sy	Tank	0	0	0
16/9/2014	in	Resi	C	750	CR33	sy	Flower vase	0	0	0
16/9/2014	in	Resi	C	750	CR33	sy	Flower vase	0	0	0
16/9/2014	in	Resi	C	750	CR33	sy	Flower vase	1	0	1
16/9/2014	in	Resi	C	750	CR34	sy	Bucket	0	0	0
16/9/2014	in	Resi	C	750	CR34	sy	Flower vase	0	0	0
16/9/2014	in	Resi	C	750	CR35	sy	Bucket	0	0	0
16/9/2014	in	Resi	C	750	CR36	sy	Tank	0	0	0
16/9/2014	in	Resi	C	1000	CR38	sy	Tank	0	0	0
16/9/2014	in	Resi	C	1000	CR39	sy	Flower vase	0	0	0
16/9/2014	in	Resi	C	1000	CR39	sy	Tank	0	0	0
16/9/2014	in	Resi	C	250	CR4	Duy-Phuong	Flower vase	0	0	0
16/9/2014	in	Resi	C	1000	CR40	sy	Planter	0	0	0
16/9/2014	in	Resi	C	1000	CR40	sy	Tank	0	0	0
16/9/2014	in	Resi	C	250	CR41	Huy	Tank	0	0	0
16/9/2014	in	Resi	C	250	CR41	Huy	Tank	0	0	0
16/9/2014	in	Resi	C	250	CR42	Huy	Jar	0	0	0
16/9/2014	in	Resi	C	250	CR42	Huy	Tank	0	0	0
16/9/2014	in	Resi	C	250	CR43	Huy	Tank	0	0	0
16/9/2014	in	Resi	C	250	CR43	Huy	Tank	0	0	0
16/9/2014	in	Resi	C	250	CR44	Huy	Bucket	0	0	0
16/9/2014	in	Resi	C	500	CR45	Huy	Bucket	0	0	0
16/9/2014	in	Resi	C	500	CR47	Huy	Jar	0	0	0
16/9/2014	in	Resi	C	500	CR47	Huy	Jar	0	0	0
16/9/2014	in	Resi	C	500	CR47	Huy	Tank	0	0	0
16/9/2014	in	Resi	C	500	CR48	Huy	Bucket	0	0	0
16/9/2014	in	Resi	C	500	CR48	Huy	Bucket	0	0	0
16/9/2014	in	Resi	C	250	CR49	Huy	Bucket	0	0	0
16/9/2014	in	Resi	C	250	CR5	Duy-Phuong	Bucket	0	0	0
16/9/2014	in	Resi	C	250	CR5	Duy-Phuong	Flower vase	1	0	1
16/9/2014	in	Resi	C	250	CR50	Huy	Bucket	0	0	0
16/9/2014	in	Resi	C	250	CR51	Huy	Bucket	0	0	0
16/9/2014	in	Resi	C	250	CR52	Huy	Bucket	0	0	0
16/9/2014	in	Resi	C	250	CR52	Huy	Bucket	0	0	0
16/9/2014	in	Resi	C	250	CR52	Huy	Bucket	0	0	0
16/9/2014	in	Resi	C	250	CR53	Huy	Bucket	0	0	0
16/9/2014	in	Resi	C	250	CR53	Huy	Tank	0	0	0
16/9/2014	in	Resi	C	1000	CR54	Huy	Cup	0	0	0
16/9/2014	in	Resi	C	1000	CR54	Huy	Cup	0	0	0
16/9/2014	in	Resi	C	1000	CR54	Huy	Cup	0	0	0
16/9/2014	in	Resi	C	1000	CR54	Huy	Cup	0	0	0
16/9/2014	in	Resi	C	1000	CR54	Huy	Cup	0	0	0
16/9/2014	in	Resi	C	1000	CR54	Huy	Tank	0	0	0
16/9/2014	in	Resi	C	1000	CR56	Huy	Bucket	0	0	0
16/9/2014	in	Resi	C	500	CR57	Huy	Cup	0	0	0
16/9/2014	in	Resi	C	500	CR57	Huy	Cup	0	0	0
16/9/2014	in	Resi	C	500	CR57	Huy	Cup	0	0	0
16/9/2014	in	Resi	C	500	CR57	Huy	Others	0	0	0
16/9/2014	in	Resi	C	500	CR57	Huy	Others	0	0	0
16/9/2014	in	Resi	C	500	CR58	Huy	Cup	0	0	0
16/9/2014	in	Resi	C	500	CR58	Huy	Cup	0	0	0
16/9/2014	in	Resi	C	500	CR58	Huy	Cup	0	0	0
16/9/2014	in	Resi	C	500	CR58	Huy	Jar	0	0	0
16/9/2014	in	Resi	C	500	CR59	Huy	Bucket	0	0	0
16/9/2014	in	Resi	C	250	CR6	Duy-Phuong	Bucket	0	0	0
16/9/2014	in	Resi	C	250	CR6	Duy-Phuong	Bucket	0	0	0
16/9/2014	in	Resi	C	250	CR6	Duy-Phuong	Bucket	0	0	0
16/9/2014	in	Resi	C	250	CR6	Duy-Phuong	Flower vase	1	0	1
16/9/2014	in	Resi	C	250	CR6	Duy-Phuong	Others	0	0	0
16/9/2014	in	Resi	C	250	CR6	Duy-Phuong	Others	0	0	0
16/9/2014	in	Resi	C	500	CR60	Huy	Bucket	0	0	0
16/9/2014	in	Resi	C	500	CR61	Huy	Bucket	0	0	0
16/9/2014	in	Resi	C	500	CR62	Huy	Bucket	0	0	0
16/9/2014	in	Resi	C	500	CR62	Huy	Bucket	0	0	0
16/9/2014	in	Resi	C	1000	CR64	Huy	Bucket	0	0	0
16/9/2014	in	Resi	C	1000	CR64	Huy	Cup	0	0	0
16/9/2014	in	Resi	C	1000	CR64	Huy	Cup	0	0	0
16/9/2014	in	Resi	C	1000	CR64	Huy	Cup	0	0	0
16/9/2014	in	Resi	C	1000	CR64	Huy	Cup	0	0	0
16/9/2014	in	Resi	C	1000	CR64	Huy	Cup	0	0	0
16/9/2014	in	Resi	C	1000	CR65	Huy	Bucket	0	0	0
16/9/2014	in	Resi	C	1000	CR65	Huy	Bucket	0	0	0
16/9/2014	in	Resi	C	1000	CR65	Huy	Flower vase	0	0	0
16/9/2014	in	Resi	C	250	CR66	Trang-Chung	Cup	0	0	0
16/9/2014	in	Resi	C	250	CR66	Trang-Chung	Cup	0	0	0
16/9/2014	in	Resi	C	250	CR66	Trang-Chung	Cup	0	0	0
16/9/2014	in	Resi	C	250	CR66	Trang-Chung	Cup	0	0	0
16/9/2014	in	Resi	C	250	CR66	Trang-Chung	Cup	0	0	0
16/9/2014	in	Resi	C	250	CR66	Trang-Chung	Flower vase	0	0	0
16/9/2014	in	Resi	C	250	CR68	Trang-Chung	Flower vase	0	0	0
16/9/2014	in	Resi	C	250	CR68	Trang-Chung	Flower vase	0	0	0
16/9/2014	in	Resi	C	250	CR69	Trang-Chung	Flower vase	0	0	0
16/9/2014	in	Resi	C	250	CR69	Trang-Chung	Flower vase	0	0	0
16/9/2014	in	Resi	C	250	CR69	Trang-Chung	Flower vase	0	0	0
16/9/2014	in	Resi	C	250	CR69	Trang-Chung	Flower vase	0	0	0
16/9/2014	in	Resi	C	250	CR69	Trang-Chung	Flower vase	0	0	0
16/9/2014	in	Resi	C	250	CR7	Duy-Phuong	Bucket	0	0	0
16/9/2014	in	Resi	C	250	CR7	Duy-Phuong	Bucket	0	0	0
16/9/2014	in	Resi	C	250	CR7	Duy-Phuong	Others	0	0	0
16/9/2014	in	Resi	C	250	CR70	Trang-Chung	Bucket	0	0	0
16/9/2014	in	Resi	C	500	CR71	Trang-Chung	Bucket	1	0	1
16/9/2014	in	Resi	C	500	CR71	Trang-Chung	Flower vase	0	0	0
16/9/2014	in	Resi	C	500	CR71	Trang-Chung	Flower vase	0	0	0
16/9/2014	in	Resi	C	500	CR71	Trang-Chung	Flower vase	0	0	0
16/9/2014	in	Resi	C	500	CR71	Trang-Chung	Flower vase	0	0	0
16/9/2014	in	Resi	C	500	CR71	Trang-Chung	Tank	1	1	1
16/9/2014	in	Resi	C	500	CR72	Trang-Chung	Bucket	0	0	0
16/9/2014	in	Resi	C	500	CR72	Trang-Chung	Flower vase	0	0	0
16/9/2014	in	Resi	C	500	CR72	Trang-Chung	Tank	0	0	0
16/9/2014	in	Resi	C	500	CR73	Trang-Chung	Flower vase	0	0	0
16/9/2014	in	Resi	C	500	CR73	Trang-Chung	Flower vase	0	0	0
16/9/2014	in	Resi	C	500	CR73	Trang-Chung	Flower vase	0	0	0
16/9/2014	in	Resi	C	500	CR73	Trang-Chung	Flower vase	0	0	0
16/9/2014	in	Resi	C	500	CR74	Trang-Chung	Bucket	0	0	0
16/9/2014	in	Resi	C	500	CR74	Trang-Chung	Jar	0	0	0
16/9/2014	in	Resi	C	500	CR74	Trang-Chung	Tank	0	0	0
16/9/2014	in	Resi	C	750	CR75	Trang-Chung	Bucket	0	0	0
16/9/2014	in	Resi	C	750	CR75	Trang-Chung	Flower vase	1	1	1
16/9/2014	in	Resi	C	750	CR76	Trang-Chung	Bucket	0	0	0
16/9/2014	in	Resi	C	750	CR76	Trang-Chung	Bucket	0	0	0
16/9/2014	in	Resi	C	750	CR76	Trang-Chung	Jar	0	0	0
16/9/2014	in	Resi	C	750	CR77	Trang-Chung	Flower vase	0	0	0
16/9/2014	in	Resi	C	750	CR77	Trang-Chung	Flower vase	0	0	0
16/9/2014	in	Resi	C	750	CR77	Trang-Chung	Flower vase	0	0	0
16/9/2014	in	Resi	C	750	CR77	Trang-Chung	Flower vase	0	0	0
16/9/2014	in	Resi	C	750	CR77	Trang-Chung	Flower vase	0	0	0
16/9/2014	in	Resi	C	750	CR77	Trang-Chung	Flower vase	0	0	0
16/9/2014	in	Resi	C	750	CR77	Trang-Chung	Flower vase	0	0	0
16/9/2014	in	Resi	C	750	CR77	Trang-Chung	Jar	1	0	1
16/9/2014	in	Resi	C	750	CR77	Trang-Chung	Tank	0	0	0
16/9/2014	in	Resi	C	750	CR77	Trang-Chung	Tank	0	0	0
16/9/2014	in	Resi	C	750	CR78	Trang-Chung	Bucket	0	0	0
16/9/2014	in	Resi	C	750	CR79	Trang-Chung	Bucket	0	0	0
16/9/2014	in	Resi	C	250	CR8	Duy-Phuong	Bucket	0	0	0
16/9/2014	in	Resi	C	250	CR8	Duy-Phuong	Flower vase	0	0	0
16/9/2014	in	Resi	C	250	CR8	Duy-Phuong	Flower vase	0	0	0
16/9/2014	in	Resi	C	750	CR80	Trang-Chung	Bucket	0	0	0
16/9/2014	in	Resi	C	750	CR81	Trang-Chung	Bucket	0	0	0
16/9/2014	in	Resi	C	750	CR82	Trang-Chung	Bucket	0	0	0
16/9/2014	in	Resi	C	500	CR9	Duy-Phuong	Bucket	0	0	0
16/9/2014	in	Resi	C	500	CR9	Duy-Phuong	Discarded container	1	0	1
16/9/2014	in	Resi	C	500	CR9	Duy-Phuong	Others	0	0	0
23/09/2014	in	Resi	D	750	D1	Duy-Nhan	Bucket	0	0	0
23/09/2014	in	Resi	D	750	D1	Duy-Nhan	Bucket	0	0	0
23/09/2014	in	Resi	D	750	D1	Duy-Nhan	Bucket	0	0	0
23/09/2014	in	Resi	D	750	D1	Duy-Nhan	Bucket	0	0	0
23/09/2014	in	Resi	D	1000	D11	Duy-Nhan	Bucket	0	0	0
23/09/2014	in	Resi	D	1000	D11	Duy-Nhan	Bucket	0	0	0
23/09/2014	in	Resi	D	1000	D12	Duy-Nhan	Bucket	0	0	0
23/09/2014	in	Resi	D	1000	D12	Duy-Nhan	Bucket	0	0	0
23/09/2014	in	Resi	D	1000	D12	Duy-Nhan	Bucket	0	0	0
23/09/2014	in	Resi	D	1000	D13	Duy-Nhan	Bucket	0	0	0
23/09/2014	in	Resi	D	1000	D15	Duy-Nhan	Bucket	0	0	0
23/09/2014	in	Resi	D	1000	D15	Duy-Nhan	Flower vase	0	0	0
23/09/2014	in	Resi	D	1000	D16	Duy-Nhan	Bucket	0	0	0
23/09/2014	in	Resi	D	1000	D17	Duy-Nhan	Bucket	0	0	0
23/09/2014	in	Resi	D	750	D19	Duy-Nhan	Others	1	0	1
23/09/2014	in	Resi	D	750	D2	Duy-Nhan	Bucket	0	0	0
23/09/2014	in	Resi	D	750	D2	Duy-Nhan	Bucket	0	0	0
23/09/2014	in	Resi	D	750	D2	Duy-Nhan	Flower vase	0	0	0
23/09/2014	in	Resi	D	750	D23	Duy-Nhan	Flower vase	0	0	0
23/09/2014	in	Resi	D	750	D24	Duy-Nhan	Bucket	0	0	0
23/09/2014	in	Resi	D	750	D24	Duy-Nhan	Bucket	0	0	0
23/09/2014	in	Resi	D	750	D24	Duy-Nhan	Bucket	0	0	0
23/09/2014	in	Resi	D	750	D24	Duy-Nhan	Others	0	0	0
23/09/2014	in	Resi	D	250	D25	Trang-Ha	Bucket	0	0	0
23/09/2014	in	Resi	D	250	D25	Trang-Ha	Flower vase	0	0	0
23/09/2014	in	Resi	D	250	D25	Trang-Ha	Flower vase	0	0	0
23/09/2014	in	Resi	D	250	D25	Trang-Ha	Flower vase	0	0	0
23/09/2014	in	Resi	D	250	D25	Trang-Ha	Flower vase	0	0	0
23/09/2014	in	Resi	D	250	D25	Trang-Ha	Flower vase	0	0	0
23/09/2014	in	Resi	D	250	D25	Trang-Ha	Flower vase	0	0	0
23/09/2014	in	Resi	D	250	D26	Trang-Ha	Flower vase	0	0	0
23/09/2014	in	Resi	D	250	D26	Trang-Ha	Flower vase	0	0	0
23/09/2014	in	Resi	D	250	D26	Trang-Ha	Jar	0	0	0
23/09/2014	in	Resi	D	250	D27	Trang-Ha	Bucket	0	0	0
23/09/2014	in	Resi	D	250	D27	Trang-Ha	Flower vase	0	0	0
23/09/2014	in	Resi	D	250	D27	Trang-Ha	Flower vase	0	0	0
23/09/2014	in	Resi	D	250	D27	Trang-Ha	Flower vase	0	0	0
23/09/2014	in	Resi	D	250	D27	Trang-Ha	Flower vase	1	0	1
23/09/2014	in	Resi	D	250	D27	Trang-Ha	Tank	0	0	0
23/09/2014	in	Resi	D	250	D28	Trang-Ha	Bucket	0	0	0
23/09/2014	in	Resi	D	250	D28	Trang-Ha	Bucket	0	0	0
23/09/2014	in	Resi	D	500	D29	Trang-Ha	Bucket	0	0	0
23/09/2014	in	Resi	D	750	D3	Duy-Nhan	Others	0	0	0
23/09/2014	in	Resi	D	500	D30	Trang-Ha	Bucket	0	0	0
23/09/2014	in	Resi	D	500	D30	Trang-Ha	Others	0	0	0
23/09/2014	in	Resi	D	500	D31	Trang-Ha	Discarded container	0	0	0
23/09/2014	in	Resi	D	500	D31	Trang-Ha	Discarded container	1	1	0
23/09/2014	in	Resi	D	500	D31	Trang-Ha	Discarded container	1	1	1
23/09/2014	in	Resi	D	500	D32	Trang-Ha	Bucket	0	0	0
23/09/2014	in	Resi	D	750	D35	Trang-Ha	Bucket	1	1	1
23/09/2014	in	Resi	D	750	D35	Trang-Ha	Flower vase	0	0	0
23/09/2014	in	Resi	D	750	D36	Trang-Ha	Bucket	0	0	0
23/09/2014	in	Resi	D	1000	D39	Trang-Ha	Flower vase	0	0	0
23/09/2014	in	Resi	D	250	D42	sy	Bucket	0	0	0
23/09/2014	in	Resi	D	250	D43	sy	Jar	0	0	0
23/09/2014	in	Resi	D	500	D45	sy	Bucket	1	1	1
23/09/2014	in	Resi	D	500	D45	sy	Others	0	0	0
23/09/2014	in	Resi	D	500	D48	sy	Bucket	1	0	1
23/09/2014	in	Resi	D	500	D5	Duy-Nhan	Bucket	0	0	0
23/09/2014	in	Resi	D	250	D52	sy	Bucket	1	0	1
23/09/2014	in	Resi	D	500	D53	sy	Bucket	0	0	0
23/09/2014	in	Resi	D	500	D53	sy	Tank	0	0	0
23/09/2014	in	Resi	D	500	D53	sy	Tank	0	0	0
23/09/2014	in	Resi	D	500	D55	sy	Flower vase	0	0	0
23/09/2014	in	Resi	D	500	D56	sy	Cup	0	0	0
23/09/2014	in	Resi	D	500	D56	sy	Cup	0	0	0
23/09/2014	in	Resi	D	500	D56	sy	Cup	0	0	0
23/09/2014	in	Resi	D	500	D56	sy	Cup	0	0	0
23/09/2014	in	Resi	D	500	D56	sy	Cup	0	0	0
23/09/2014	in	Resi	D	500	D56	sy	Flower vase	0	0	0
23/09/2014	in	Resi	D	1000	D57	sy	Bucket	0	0	0
23/09/2014	in	Resi	D	1000	D58	sy	Bucket	0	0	0
23/09/2014	in	Resi	D	1000	D58	sy	Flower vase	0	0	0
23/09/2014	in	Resi	D	1000	D59	sy	Discarded container	1	1	1
23/09/2014	in	Resi	D	1000	D59	sy	Discarded container	0	1	0
23/09/2014	in	Resi	D	500	D6	Duy-Nhan	Bucket	0	0	0
23/09/2014	in	Resi	D	500	D6	Duy-Nhan	Bucket	0	0	0
23/09/2014	in	Resi	D	1000	D62	sy	Others	0	0	0
23/09/2014	in	Resi	D	1000	D62	sy	Others	0	0	0
23/09/2014	in	Resi	D	1000	D64	sy	Bucket	0	0	0
23/09/2014	in	Resi	D	750	D66	Huy	Bucket	0	0	0
23/09/2014	in	Resi	D	750	D66	Huy	Flower vase	0	0	0
23/09/2014	in	Resi	D	750	D66	Huy	Flower vase	0	0	0
23/09/2014	in	Resi	D	750	D67	Huy	Bucket	0	0	0
23/09/2014	in	Resi	D	750	D67	Huy	Bucket	0	0	0
23/09/2014	in	Resi	D	750	D67	Huy	Others	0	0	0
23/09/2014	in	Resi	D	750	D67	Huy	Others	0	0	0
23/09/2014	in	Resi	D	750	D68	Huy	Discarded container	0	0	0
23/09/2014	in	Resi	D	750	D68	Huy	Flower vase	0	0	0
23/09/2014	in	Resi	D	750	D68	Huy	Others	0	0	0
23/09/2014	in	Resi	D	750	D68	Huy	Tank	0	0	0
23/09/2014	in	Resi	D	750	D69	Huy	Bucket	0	0	0
23/09/2014	in	Resi	D	750	D69	Huy	Flower vase	0	0	0
23/09/2014	in	Resi	D	750	D69	Huy	Flower vase	0	0	0
23/09/2014	in	Resi	D	1000	D71	Huy	Bucket	0	0	0
23/09/2014	in	Resi	D	N1	D72	Huy	Flower vase	0	0	0
23/09/2014	in	Resi	D	250	D74	Huy	Bucket	0	0	0
23/09/2014	in	Resi	D	250	D76	Huy	Bucket	0	0	0
23/09/2014	in	Resi	D	250	D76	Huy	Flower vase	0	0	0
23/09/2014	in	Resi	D	250	D76	Huy	Flower vase	0	0	0
23/09/2014	in	Resi	D	500	D77	Huy	Bucket	0	0	0
23/09/2014	in	Resi	D	500	D78	Huy	Flower vase	0	0	0
23/09/2014	in	Resi	D	500	D78	Huy	Jar	0	0	0
23/09/2014	in	Resi	D	500	D78	Huy	Jar	0	0	0
23/09/2014	in	Resi	D	500	D78	Huy	Tank	0	0	0
23/09/2014	in	Resi	D	500	D80	Huy	Flower vase	0	0	0
23/09/2014	in	Resi	D	1000	D9	Duy-Nhan	Bucket	0	0	0
23/09/2014	in	Resi	D	1000	D9	Duy-Nhan	Bucket	0	0	0
23/09/2014	in	Resi	D	1000	D9	Duy-Nhan	Bucket	0	0	0
30/09/2014	in	Resi	E	250	E1	Duy-Phuong	Bucket	0	0	0
30/09/2014	in	Resi	E	250	E1	Duy-Phuong	Others	0	0	0
30/09/2014	in	Resi	E	500	E10	Duy-Phuong	Bucket	0	0	0
30/09/2014	in	Resi	E	500	E10	Duy-Phuong	Bucket	0	0	0
30/09/2014	in	Resi	E	500	E10	Duy-Phuong	Cup	0	0	0
30/09/2014	in	Resi	E	500	E10	Duy-Phuong	Cup	0	0	0
30/09/2014	in	Resi	E	500	E10	Duy-Phuong	Cup	0	0	0
30/09/2014	in	Resi	E	500	E10	Duy-Phuong	Cup	0	0	0
30/09/2014	in	Resi	E	500	E10	Duy-Phuong	Cup	0	0	0
30/09/2014	in	Resi	E	500	E10	Duy-Phuong	Cup	0	0	0
30/09/2014	in	Resi	E	500	E10	Duy-Phuong	Cup	0	0	0
30/09/2014	in	Resi	E	500	E10	Duy-Phuong	Flower vase	0	0	0
30/09/2014	in	Resi	E	500	E11	Duy-Phuong	Bucket	0	0	0
30/09/2014	in	Resi	E	500	E11	Duy-Phuong	Flower vase	0	0	0
30/09/2014	in	Resi	E	500	E11	Duy-Phuong	Flower vase	0	0	0
30/09/2014	in	Resi	E	500	E11	Duy-Phuong	Flower vase	0	0	0
30/09/2014	in	Resi	E	500	E11	Duy-Phuong	Flower vase	0	0	0
30/09/2014	in	Resi	E	500	E11	Duy-Phuong	Others	0	0	0
30/09/2014	in	Resi	E	500	E11	Duy-Phuong	Others	0	0	0
30/09/2014	in	Resi	E	500	E12	Duy-Phuong	Bucket	0	0	0
30/09/2014	in	Resi	E	500	E12	Duy-Phuong	Cup	0	0	0
30/09/2014	in	Resi	E	500	E12	Duy-Phuong	Cup	0	0	0
30/09/2014	in	Resi	E	500	E12	Duy-Phuong	Cup	0	0	0
30/09/2014	in	Resi	E	500	E12	Duy-Phuong	Cup	0	0	0
30/09/2014	in	Resi	E	500	E12	Duy-Phuong	Cup	0	0	0
30/09/2014	in	Resi	E	500	E12	Duy-Phuong	Cup	0	0	0
30/09/2014	in	Resi	E	500	E12	Duy-Phuong	Cup	0	0	0
30/09/2014	in	Resi	E	500	E12	Duy-Phuong	Cup	0	0	0
30/09/2014	in	Resi	E	500	E12	Duy-Phuong	Cup	0	0	0
30/09/2014	in	Resi	E	500	E12	Duy-Phuong	Cup	0	0	0
30/09/2014	in	Resi	E	500	E12	Duy-Phuong	Cup	0	0	0
30/09/2014	in	Resi	E	500	E12	Duy-Phuong	Flower vase	0	0	0
30/09/2014	in	Resi	E	500	E12	Duy-Phuong	Flower vase	0	0	0
30/09/2014	in	Resi	E	500	E12	Duy-Phuong	Flower vase	0	0	0
30/09/2014	in	Resi	E	1000	E13	Duy-Phuong	Bucket	0	0	0
30/09/2014	in	Resi	E	1000	E13	Duy-Phuong	Bucket	0	0	0
30/09/2014	in	Resi	E	1000	E13	Duy-Phuong	Bucket	0	0	0
30/09/2014	in	Resi	E	1000	E13	Duy-Phuong	Bucket	0	0	0
30/09/2014	in	Resi	E	1000	E13	Duy-Phuong	Flower vase	0	0	0
30/09/2014	in	Resi	E	1000	E13	Duy-Phuong	Others	0	0	0
30/09/2014	in	Resi	E	1000	E14	Duy-Phuong	Bucket	0	0	0
30/09/2014	in	Resi	E	1000	E14	Duy-Phuong	Cup	0	0	0
30/09/2014	in	Resi	E	1000	E14	Duy-Phuong	Cup	0	0	0
30/09/2014	in	Resi	E	1000	E14	Duy-Phuong	Cup	0	0	0
30/09/2014	in	Resi	E	1000	E14	Duy-Phuong	Cup	0	0	0
30/09/2014	in	Resi	E	1000	E14	Duy-Phuong	Cup	0	0	0
30/09/2014	in	Resi	E	1000	E14	Duy-Phuong	Cup	0	0	0
30/09/2014	in	Resi	E	1000	E14	Duy-Phuong	Cup	0	0	0
30/09/2014	in	Resi	E	1000	E14	Duy-Phuong	Cup	0	0	0
30/09/2014	in	Resi	E	1000	E14	Duy-Phuong	Cup	0	0	0
30/09/2014	in	Resi	E	1000	E14	Duy-Phuong	Cup	0	0	0
30/09/2014	in	Resi	E	1000	E14	Duy-Phuong	Cup	0	0	0
30/09/2014	in	Resi	E	1000	E14	Duy-Phuong	Cup	0	0	0
30/09/2014	in	Resi	E	1000	E14	Duy-Phuong	Cup	0	0	0
30/09/2014	in	Resi	E	1000	E14	Duy-Phuong	Cup	0	0	0
30/09/2014	in	Resi	E	1000	E15	Duy-Phuong	Bucket	0	0	0
30/09/2014	in	Resi	E	1000	E16	Duy-Phuong	Others	0	0	0
30/09/2014	in	Resi	E	1000	E16	Duy-Phuong	Others	0	0	0
30/09/2014	in	Resi	E	750	E17	Duy-Phuong	Bucket	0	0	0
30/09/2014	in	Resi	E	750	E17	Duy-Phuong	Bucket	0	0	0
30/09/2014	in	Resi	E	750	E17	Duy-Phuong	Cup	0	0	0
30/09/2014	in	Resi	E	750	E17	Duy-Phuong	Cup	0	0	0
30/09/2014	in	Resi	E	750	E17	Duy-Phuong	Cup	0	0	0
30/09/2014	in	Resi	E	750	E17	Duy-Phuong	Cup	0	0	0
30/09/2014	in	Resi	E	750	E17	Duy-Phuong	Cup	0	0	0
30/09/2014	in	Resi	E	750	E18	Duy-Phuong	Bucket	0	0	0
30/09/2014	in	Resi	E	750	E18	Duy-Phuong	Cup	0	0	0
30/09/2014	in	Resi	E	750	E18	Duy-Phuong	Cup	0	0	0
30/09/2014	in	Resi	E	750	E18	Duy-Phuong	Cup	0	0	0
30/09/2014	in	Resi	E	750	E18	Duy-Phuong	Cup	0	0	0
30/09/2014	in	Resi	E	750	E18	Duy-Phuong	Cup	0	0	0
30/09/2014	in	Resi	E	750	E18	Duy-Phuong	Others	0	0	0
30/09/2014	in	Resi	E	750	E19	Duy-Phuong	Bucket	0	0	0
30/09/2014	in	Resi	E	250	E2	Duy-Phuong	Others	0	0	0
30/09/2014	in	Resi	E	250	E2	Duy-Phuong	Others	0	0	0
30/09/2014	in	Resi	E	750	E20	Duy-Phuong	Bucket	0	0	0
30/09/2014	in	Resi	E	750	E20	Duy-Phuong	Cup	0	0	0
30/09/2014	in	Resi	E	750	E20	Duy-Phuong	Cup	0	0	0
30/09/2014	in	Resi	E	750	E20	Duy-Phuong	Cup	0	0	0
30/09/2014	in	Resi	E	1000	E21	sy	Bucket	0	0	0
30/09/2014	in	Resi	E	1000	E26	sy	Flower vase	0	0	0
30/09/2014	in	Resi	E	1000	E26	sy	Flower vase	0	0	0
30/09/2014	in	Resi	E	250	E29	sy	Flower vase	0	0	0
30/09/2014	in	Resi	E	250	E31	sy	Tank	0	0	0
30/09/2014	in	Resi	E	250	E32	sy	Bucket	0	0	0
30/09/2014	in	Resi	E	250	E32	sy	Flower vase	0	0	0
30/09/2014	in	Resi	E	250	E32	sy	Flower vase	0	0	0
30/09/2014	in	Resi	E	500	E33	sy	Tank	1	0	1
30/09/2014	in	Resi	E	500	E34	sy	Bucket	0	0	0
30/09/2014	in	Resi	E	500	E34	sy	Cup	0	0	0
30/09/2014	in	Resi	E	500	E34	sy	Cup	0	0	0
30/09/2014	in	Resi	E	500	E34	sy	Cup	0	0	0
30/09/2014	in	Resi	E	500	E34	sy	Cup	0	0	0
30/09/2014	in	Resi	E	500	E34	sy	Cup	0	0	0
30/09/2014	in	Resi	E	750	E38	sy	Bucket	0	0	0
30/09/2014	in	Resi	E	750	E38	sy	Planter	0	0	0
30/09/2014	in	Resi	E	750	E38	sy	Planter	0	0	0
30/09/2014	in	Resi	E	750	E38	sy	Planter	0	0	0
30/09/2014	in	Resi	E	750	E41	sy	Bucket	0	0	0
30/09/2014	in	Resi	E	750	E42	sy	Bucket	0	0	0
30/09/2014	in	Resi	E	750	E42	sy	Bucket	0	0	0
30/09/2014	in	Resi	E	750	E42	sy	Bucket	0	0	0
30/09/2014	in	Resi	E	750	E42	sy	Bucket	0	0	0
30/09/2014	in	Resi	E	750	E44	sy	Bucket	0	0	0
30/09/2014	in	Resi	E	250	E45	Huy	Bucket	0	0	0
30/09/2014	in	Resi	E	250	E45	Huy	Others	0	0	0
30/09/2014	in	Resi	E	250	E45	Huy	Others	0	0	0
30/09/2014	in	Resi	E	250	E46	Huy	Bucket	0	0	0
30/09/2014	in	Resi	E	250	E47	Huy	Bucket	0	0	0
30/09/2014	in	Resi	E	250	E47	Huy	Bucket	0	0	0
30/09/2014	in	Resi	E	250	E47	Huy	Flower vase	0	0	0
30/09/2014	in	Resi	E	250	E47	Huy	Tank	0	0	0
30/09/2014	in	Resi	E	250	E48	Huy	Bucket	0	0	0
30/09/2014	in	Resi	E	250	E49	Huy	Bucket	0	0	0
30/09/2014	in	Resi	E	250	E49	Huy	Bucket	0	0	0
30/09/2014	in	Resi	E	250	E50	Huy	Others	0	0	0
30/09/2014	in	Resi	E	250	E51	Huy	Bucket	0	0	0
30/09/2014	in	Resi	E	250	E51	Huy	Cup	0	0	0
30/09/2014	in	Resi	E	250	E51	Huy	Cup	0	0	0
30/09/2014	in	Resi	E	250	E51	Huy	Cup	0	0	0
30/09/2014	in	Resi	E	250	E51	Huy	Cup	0	0	0
30/09/2014	in	Resi	E	250	E51	Huy	Flower vase	0	0	0
30/9/2014	in	Resi	E	250	E52	Huy	Cup	0	0	0
30/9/2014	in	Resi	E	250	E52	Huy	Cup	0	0	0
30/9/2014	in	Resi	E	250	E52	Huy	Cup	0	0	0
30/9/2014	in	Resi	E	250	E52	Huy	Cup	0	0	0
30/9/2014	in	Resi	E	250	E52	Huy	Flower vase	0	0	0
30/9/2014	in	Resi	E	250	E52	Huy	Flower vase	0	0	0
30/9/2014	in	Resi	E	250	E52	Huy	Others	0	0	0
30/9/2014	in	Resi	E	250	E53	Huy	Bucket	0	0	0
30/9/2014	in	Resi	E	250	E53	Huy	Others	0	0	0
30/9/2014	in	Resi	E	250	E53	Huy	Others	0	0	0
30/9/2014	in	Resi	E	250	E53	Huy	Others	0	0	0
30/9/2014	in	Resi	E	250	E54	Huy	Others	0	0	0
30/9/2014	in	Resi	E	250	E55	Huy	Bucket	0	0	0
30/9/2014	in	Resi	E	250	E56	Huy	Jar	0	0	0
30/9/2014	in	Resi	E	250	E56	Huy	Planter	0	0	0
30/9/2014	in	Resi	E	250	E56	Huy	Planter	0	0	0
30/9/2014	in	Resi	E	250	E57	Huy	Bucket	0	0	0
30/9/2014	in	Resi	E	1000	E58	Huy	Bucket	0	0	0
30/9/2014	in	Resi	E	1000	E58	Huy	Bucket	0	0	0
30/09/2014	in	Resi	E	250	E6	Duy-Phuong	Bucket	0	0	0
30/09/2014	in	Resi	E	250	E6	Duy-Phuong	Bucket	0	0	0
30/09/2014	in	Resi	E	250	E6	Duy-Phuong	Bucket	0	0	0
30/09/2014	in	Resi	E	250	E6	Duy-Phuong	Tank	0	0	0
30/9/2014	in	Resi	E	1000	E60	Huy	Bucket	0	0	0
30/9/2014	in	Resi	E	1000	E60	Huy	Planter	0	0	0
30/9/2014	in	Resi	E	1000	E60	Huy	Planter	0	0	0
30/9/2014	in	Resi	E	1000	E61	Huy	Bucket	0	0	0
30/9/2014	in	Resi	E	1000	E62	Huy	Others	0	0	0
30/9/2014	in	Resi	E	1000	E62	Huy	Others	0	0	0
30/9/2014	in	Resi	E	1000	E63	Huy	Bucket	0	0	0
30/9/2014	in	Resi	E	1000	E63	Huy	Flower vase	0	0	0
30/9/2014	in	Resi	E	1000	E64	Huy	Bucket	0	0	0
30/9/2014	in	Resi	E	1000	E65	Huy	Bucket	0	0	0
30/9/2014	in	Resi	E	250	E66	Trang-Dong	Tank	0	0	0
30/9/2014	in	Resi	E	500	E67	Trang-Dong	Bucket	0	0	0
30/9/2014	in	Resi	E	500	E68	Trang-Dong	Bucket	1	0	1
30/9/2014	in	Resi	E	500	E68	Trang-Dong	Bucket	1	1	1
30/9/2014	in	Resi	E	500	E68	Trang-Dong	Bucket	1	1	1
30/9/2014	in	Resi	E	250	E69	Trang-Dong	Bucket	0	0	0
30/9/2014	in	Resi	E	500	E70	Trang-Dong	Bucket	0	0	0
30/9/2014	in	Resi	E	500	E70	Trang-Dong	Bucket	0	0	0
30/9/2014	in	Resi	E	500	E71	Trang-Dong	Bucket	0	0	0
30/9/2014	in	Resi	E	500	E71	Trang-Dong	Bucket	0	0	0
30/9/2014	in	Resi	E	750	E74	Trang-Dong	Bucket	0	0	0
30/9/2014	in	Resi	E	750	E75	Trang-Dong	Bucket	0	0	0
30/9/2014	in	Resi	E	750	E75	Trang-Dong	Bucket	0	0	0
30/9/2014	in	Resi	E	750	E75	Trang-Dong	Bucket	0	0	0
30/9/2014	in	Resi	E	750	E76	Trang-Dong	Flower vase	0	0	0
30/9/2014	in	Resi	E	750	E76	Trang-Dong	Flower vase	0	0	0
30/9/2014	in	Resi	E	750	E76	Trang-Dong	Flower vase	0	0	0
30/9/2014	in	Resi	E	750	E76	Trang-Dong	Others	0	0	0
30/9/2014	in	Resi	E	750	E77	Trang-Dong	Tank	0	0	0
30/9/2014	in	Resi	E	1000	E78	Trang-Dong	Cup	0	0	0
30/9/2014	in	Resi	E	1000	E78	Trang-Dong	Cup	0	0	0
30/9/2014	in	Resi	E	1000	E78	Trang-Dong	Cup	0	0	0
30/9/2014	in	Resi	E	1000	E78	Trang-Dong	Cup	0	0	0
30/9/2014	in	Resi	E	1000	E78	Trang-Dong	Cup	0	0	0
30/9/2014	in	Resi	E	1000	E78	Trang-Dong	Cup	0	0	0
30/9/2014	in	Resi	E	1000	E78	Trang-Dong	Cup	0	0	0
30/9/2014	in	Resi	E	1000	E78	Trang-Dong	Flower vase	0	0	0
30/9/2014	in	Resi	E	1000	E79	Trang-Dong	Flower vase	0	0	0
30/9/2014	in	Resi	E	1000	E79	Trang-Dong	Others	0	0	0
30/09/2014	in	Resi	E	250	E8	Duy-Phuong	Bucket	0	0	0
30/9/2014	in	Resi	E	1000	E80	Trang-Dong	Flower vase	0	0	0
30/09/2014	in	Resi	E	500	E9	Duy-Phuong	Cup	0	0	0
30/09/2014	in	Resi	E	500	E9	Duy-Phuong	Cup	0	0	0
30/09/2014	in	Resi	E	500	E9	Duy-Phuong	Cup	0	0	0
30/09/2014	in	Resi	E	500	E9	Duy-Phuong	Cup	0	0	0
30/09/2014	in	Resi	E	500	E9	Duy-Phuong	Cup	0	0	0
30/09/2014	in	Resi	E	500	E9	Duy-Phuong	Cup	0	0	0
30/09/2014	in	Resi	E	500	E9	Duy-Phuong	Flower vase	0	0	0
30/09/2014	in	Resi	E	500	E9	Duy-Phuong	Flower vase	0	0	0
30/09/2014	in	Resi	E	500	E9	Duy-Phuong	Flower vase	0	0	0
30/09/2014	in	Resi	E	500	E9	Duy-Phuong	Flower vase	0	0	0
2014/2/10	in	Resi	F	750	F1	Duy-Phuong	Flower vase	0	0	0
2014/2/10	in	Resi	F	750	F1	Duy-Phuong	Flower vase	0	0	0
2014/2/10	in	Resi	F	750	F1	Duy-Phuong	Flower vase	0	0	0
2014/2/10	in	Resi	F	750	F1	Duy-Phuong	Flower vase	0	0	0
2014/2/10	in	Resi	F	750	F1	Duy-Phuong	Flower vase	0	0	0
2014/2/10	in	Resi	F	750	F1	Duy-Phuong	Flower vase	0	0	0
2014/2/10	in	Resi	F	750	F1	Duy-Phuong	Flower vase	0	0	0
2014/2/10	in	Resi	F	500	F10	Duy-Phuong	Bucket	0	0	0
2014/2/10	in	Resi	F	500	F11	Duy-Phuong	Bucket	0	0	0
2014/2/10	in	Resi	F	500	F11	Duy-Phuong	Bucket	0	0	0
2014/2/10	in	Resi	F	500	F11	Duy-Phuong	Cup	0	0	0
2014/2/10	in	Resi	F	500	F11	Duy-Phuong	Cup	0	0	0
2014/2/10	in	Resi	F	500	F11	Duy-Phuong	Cup	0	0	0
2014/2/10	in	Resi	F	500	F11	Duy-Phuong	Cup	0	0	0
2014/2/10	in	Resi	F	500	F11	Duy-Phuong	Cup	0	0	0
2014/2/10	in	Resi	F	500	F11	Duy-Phuong	Flower vase	1	0	1
2014/2/10	in	Resi	F	500	F12	Duy-Phuong	Bucket	0	0	0
2014/2/10	in	Resi	F	500	F12	Duy-Phuong	Bucket	0	0	0
2014/2/10	in	Resi	F	500	F12	Duy-Phuong	Cup	0	0	0
2014/2/10	in	Resi	F	500	F12	Duy-Phuong	Cup	0	0	0
2014/2/10	in	Resi	F	500	F12	Duy-Phuong	Cup	0	0	0
2014/2/10	in	Resi	F	500	F12	Duy-Phuong	Cup	0	0	0
2014/2/10	in	Resi	F	500	F12	Duy-Phuong	Cup	0	0	0
2014/2/10	in	Resi	F	500	F12	Duy-Phuong	Flower vase	0	0	0
2014/2/10	in	Resi	F	500	F12	Duy-Phuong	Flower vase	0	0	0
2014/2/10	in	Resi	F	500	F12	Duy-Phuong	Flower vase	0	0	0
2014/2/10	in	Resi	F	500	F12	Duy-Phuong	Flower vase	0	0	0
2014/2/10	in	Resi	F	500	F12	Duy-Phuong	Flower vase	0	0	0
2014/2/10	in	Resi	F	500	F12	Duy-Phuong	Flower vase	0	0	0
2014/2/10	in	Resi	F	500	F12	Duy-Phuong	Others	0	0	0
2014/2/10	in	Resi	F	750	F13	Duy-Phuong	Bucket	0	0	0
2014/2/10	in	Resi	F	750	F13	Duy-Phuong	Bucket	0	0	0
2014/2/10	in	Resi	F	750	F14	Duy-Phuong	Tank	1	0	1
2014/2/10	in	Resi	F	750	F15	Duy-Phuong	Bucket	0	0	0
2014/2/10	in	Resi	F	750	F15	Duy-Phuong	Bucket	0	0	0
2014/2/10	in	Resi	F	750	F15	Duy-Phuong	Bucket	0	0	0
2014/2/10	in	Resi	F	750	F16	Duy-Phuong	Bucket	0	0	0
2014/2/10	in	Resi	F	750	F16	Duy-Phuong	Bucket	0	0	0
2014/2/10	in	Resi	F	750	F16	Duy-Phuong	Bucket	0	0	0
2014/2/10	in	Resi	F	750	F16	Duy-Phuong	Cup	0	0	0
2014/2/10	in	Resi	F	750	F16	Duy-Phuong	Cup	0	0	0
2014/2/10	in	Resi	F	750	F16	Duy-Phuong	Cup	0	0	0
2014/2/10	in	Resi	F	750	F16	Duy-Phuong	Cup	0	0	0
2014/2/10	in	Resi	F	750	F16	Duy-Phuong	Cup	0	0	0
2014/2/10	in	Resi	F	750	F16	Duy-Phuong	Cup	0	0	0
2014/2/10	in	Resi	F	750	F16	Duy-Phuong	Flower vase	0	0	0
2014/2/10	in	Resi	F	750	F16	Duy-Phuong	Flower vase	0	0	0
2014/2/10	in	Resi	F	750	F16	Duy-Phuong	Others	0	0	0
2014/2/10	in	Resi	F	750	F16	Duy-Phuong	Planter	0	0	0
2014/2/10	in	Resi	F	1000	F17	Duy-Phuong	Bucket	0	0	0
2014/2/10	in	Resi	F	1000	F17	Duy-Phuong	Bucket	0	0	0
2014/2/10	in	Resi	F	1000	F17	Duy-Phuong	Others	0	0	0
2014/2/10	in	Resi	F	1000	F17	Duy-Phuong	Others	0	0	0
2014/2/10	in	Resi	F	1000	F17	Duy-Phuong	Others	0	0	0
2014/2/10	in	Resi	F	1000	F18	Duy-Phuong	Bucket	0	0	0
2014/2/10	in	Resi	F	1000	F19	Duy-Phuong	Bucket	0	0	0
2014/2/10	in	Resi	F	750	F2	Duy-Phuong	Bucket	0	0	0
2014/2/10	in	Resi	F	750	F2	Duy-Phuong	Tank	0	0	0
2014/2/10	in	Resi	F	1000	F20	Duy-Phuong	Bucket	0	0	0
2014/2/10	in	Resi	F	1000	F20	Duy-Phuong	Bucket	0	0	0
2014/2/10	in	Resi	F	1000	F20	Duy-Phuong	Bucket	0	0	0
2014/2/10	in	Resi	F	1000	F20	Duy-Phuong	Bucket	0	0	0
2014/2/10	in	Resi	F	250	F21	Huy-Dung	Flower vase	0	0	0
2014/2/10	in	Resi	F	250	F21	Huy-Dung	Flower vase	0	0	0
2014/2/10	in	Resi	F	500	F22	Huy-Dung	Tank	0	0	0
2014/2/10	in	Resi	F	500	F22	Huy-Dung	Tank	0	0	0
2014/2/10	in	Resi	F	500	F22	Huy-Dung	Tank	0	0	0
2014/2/10	in	Resi	F	500	F23	Huy-Dung	Bucket	0	0	0
2014/2/10	in	Resi	F	500	F24	Huy-Dung	Bucket	0	0	0
2014/2/10	in	Resi	F	500	F24	Huy-Dung	Bucket	0	0	0
2014/2/10	in	Resi	F	500	F25	Huy-Dung	Bucket	0	0	0
2014/2/10	in	Resi	F	750	F26	Huy-Dung	Bucket	0	0	0
2014/2/10	in	Resi	F	750	F26	Huy-Dung	Bucket	0	0	0
2014/2/10	in	Resi	F	750	F26	Huy-Dung	Flower vase	0	0	0
2014/2/10	in	Resi	F	750	F26	Huy-Dung	Flower vase	0	0	0
2014/2/10	in	Resi	F	750	F26	Huy-Dung	Flower vase	0	0	0
2014/2/10	in	Resi	F	750	F26	Huy-Dung	Tank	0	0	0
2014/2/10	in	Resi	F	500	F28	Huy-Dung	Bucket	0	0	0
2014/2/10	in	Resi	F	250	F29	Huy-Dung	Bucket	0	0	0
2014/2/10	in	Resi	F	250	F29	Huy-Dung	Bucket	0	0	0
2014/2/10	in	Resi	F	250	F29	Huy-Dung	Bucket	0	0	0
2014/2/10	in	Resi	F	750	F3	Duy-Phuong	Bucket	0	0	0
2014/2/10	in	Resi	F	750	F3	Duy-Phuong	Bucket	0	0	0
2014/2/10	in	Resi	F	1000	F30	Huy-Dung	Cup	0	0	0
2014/2/10	in	Resi	F	1000	F30	Huy-Dung	Cup	0	0	0
2014/2/10	in	Resi	F	1000	F30	Huy-Dung	Cup	0	0	0
2014/2/10	in	Resi	F	1000	F30	Huy-Dung	Cup	0	0	0
2014/2/10	in	Resi	F	1000	F30	Huy-Dung	Cup	0	0	0
2014/2/10	in	Resi	F	250	F31	Huy-Dung	Tank	0	0	0
2014/2/10	in	Resi	F	250	F32	Huy-Dung	Cup	0	0	0
2014/2/10	in	Resi	F	250	F32	Huy-Dung	Cup	0	0	0
2014/2/10	in	Resi	F	250	F32	Huy-Dung	Cup	0	0	0
2014/2/10	in	Resi	F	250	F32	Huy-Dung	Cup	0	0	0
2014/2/10	in	Resi	F	250	F32	Huy-Dung	Cup	0	0	0
2014/2/10	in	Resi	F	250	F32	Huy-Dung	Cup	0	0	0
2014/2/10	in	Resi	F	250	F32	Huy-Dung	Others	0	0	0
2014/2/10	in	Resi	F	500	F34	Huy-Dung	Bucket	0	0	0
2014/2/10	in	Resi	F	500	F34	Huy-Dung	Flower vase	0	0	0
2014/2/10	in	Resi	F	1000	F35	Huy-Dung	Flower vase	0	0	0
2014/2/10	in	Resi	F	1000	F35	Huy-Dung	Flower vase	0	0	0
2014/2/10	in	Resi	F	1000	F35	Huy-Dung	Others	0	0	0
2014/2/10	in	Resi	F	1000	F35	Huy-Dung	Others	0	0	0
2014/2/10	in	Resi	F	500	F37	Trang-Hien	Bucket	0	0	0
2014/2/10	in	Resi	F	500	F37	Trang-Hien	Bucket	0	0	0
2014/2/10	in	Resi	F	500	F37	Trang-Hien	Flower vase	0	0	0
2014/2/10	in	Resi	F	500	F39	Trang-Hien	Bucket	0	0	0
2014/2/10	in	Resi	F	500	F39	Trang-Hien	Bucket	0	0	0
2014/2/10	in	Resi	F	750	F4	Duy-Phuong	Bucket	0	0	0
2014/2/10	in	Resi	F	500	F40	Trang-Hien	Bucket	0	0	0
2014/2/10	in	Resi	F	500	F40	Trang-Hien	Others	0	0	0
2014/2/10	in	Resi	F	250	F41	Trang-Hien	Bucket	0	0	0
2014/2/10	in	Resi	F	250	F41	Trang-Hien	Flower vase	0	0	0
2014/2/10	in	Resi	F	250	F41	Trang-Hien	Flower vase	0	0	0
2014/2/10	in	Resi	F	250	F43	Trang-Hien	Bucket	0	0	0
2014/2/10	in	Resi	F	250	F43	Trang-Hien	Cup	0	0	0
2014/2/10	in	Resi	F	250	F43	Trang-Hien	Cup	0	0	0
2014/2/10	in	Resi	F	250	F43	Trang-Hien	Cup	0	0	0
2014/2/10	in	Resi	F	250	F43	Trang-Hien	Cup	0	0	0
2014/2/10	in	Resi	F	250	F43	Trang-Hien	Cup	0	0	0
2014/2/10	in	Resi	F	250	F43	Trang-Hien	Cup	0	0	0
2014/2/10	in	Resi	F	250	F43	Trang-Hien	Cup	0	0	0
2014/2/10	in	Resi	F	250	F43	Trang-Hien	Cup	0	0	0
2014/2/10	in	Resi	F	250	F43	Trang-Hien	Cup	0	0	0
2014/2/10	in	Resi	F	250	F43	Trang-Hien	Tank	0	0	0
2014/2/10	in	Resi	F	250	F49	sy	Tank	0	0	0
2014/2/10	in	Resi	F	500	F53	sy	Bucket	0	0	0
2014/2/10	in	Resi	F	500	F53	sy	Bucket	0	0	0
2014/2/10	in	Resi	F	500	F53	sy	Tank	0	0	0
2014/2/10	in	Resi	F	500	F55	sy	Bucket	0	0	0
2014/2/10	in	Resi	F	500	F55	sy	Flower vase	0	0	0
2014/2/10	in	Resi	F	500	F55	sy	Tank	0	0	0
2014/2/10	in	Resi	F	500	F56	sy	Bucket	0	0	0
2014/2/10	in	Resi	F	500	F56	sy	Tank	0	0	0
2014/2/10	in	Resi	F	750	F59	sy	Bucket	0	0	0
2014/2/10	in	Resi	F	750	F59	sy	Bucket	0	0	0
2014/2/10	in	Resi	F	750	F59	sy	Bucket	0	0	0
2014/2/10	in	Resi	F	750	F6	Duy-Phuong	Bucket	0	0	0
2014/2/10	in	Resi	F	750	F6	Duy-Phuong	Bucket	0	0	0
2014/2/10	in	Resi	F	750	F6	Duy-Phuong	Cup	0	0	0
2014/2/10	in	Resi	F	750	F6	Duy-Phuong	Cup	0	0	0
2014/2/10	in	Resi	F	750	F6	Duy-Phuong	Cup	0	0	0
2014/2/10	in	Resi	F	750	F6	Duy-Phuong	Cup	0	0	0
2014/2/10	in	Resi	F	750	F6	Duy-Phuong	Cup	0	0	0
2014/2/10	in	Resi	F	750	F6	Duy-Phuong	Cup	0	0	0
2014/2/10	in	Resi	F	750	F6	Duy-Phuong	Cup	0	0	0
2014/2/10	in	Resi	F	750	F6	Duy-Phuong	Cup	0	0	0
2014/2/10	in	Resi	F	1000	F62	sy	Bucket	0	0	0
2014/2/10	in	Resi	F	1000	F62	sy	Bucket	0	0	0
2014/2/10	in	Resi	F	1000	F63	sy	Bucket	0	0	0
2014/3/10	in	Resi	F	250	F65	Trang-Huy	Bucket	0	0	0
2014/3/10	in	Resi	F	250	F65	Trang-Huy	Tank	0	0	0
2014/3/10	in	Resi	F	250	F66	Trang-Huy	Tank	0	0	0
2014/3/10	in	Resi	F	250	F67	Trang-Huy	Bucket	0	0	0
2014/3/10	in	Resi	F	250	F67	Trang-Huy	Discarded container	0	0	0
2014/3/10	in	Resi	F	250	F68	Trang-Huy	Tank	0	0	0
2014/3/10	in	Resi	F	500	F69	Trang-Huy	Others	0	0	0
2014/3/10	in	Resi	F	500	F69	Trang-Huy	Others	0	0	0
2014/2/10	in	Resi	F	750	F7	Duy-Phuong	Bucket	0	0	0
2014/2/10	in	Resi	F	750	F7	Duy-Phuong	Bucket	0	0	0
2014/2/10	in	Resi	F	750	F7	Duy-Phuong	Bucket	0	0	0
2014/2/10	in	Resi	F	750	F7	Duy-Phuong	Flower vase	0	0	0
2014/3/10	in	Resi	F	500	F70	Trang-Huy	Bucket	0	0	0
2014/3/10	in	Resi	F	500	F71	Trang-Huy	Bucket	0	0	0
2014/3/10	in	Resi	F	500	F72	Trang-Huy	Bucket	0	0	0
2014/3/10	in	Resi	F	750	F74	sy	Bucket	0	0	0
2014/3/10	in	Resi	F	750	F76	sy	Tank	0	0	0
2014/3/10	in	Resi	F	1000	F77	sy	Bucket	0	0	0
2014/3/10	in	Resi	F	1000	F77	sy	Bucket	0	0	0
2014/3/10	in	Resi	F	1000	F77	sy	Tank	0	0	0
2014/3/10	in	Resi	F	1000	F79	sy	Tank	0	0	0
2014/2/10	in	Resi	F	750	F8	Duy-Phuong	Bucket	0	0	0
2014/3/10	in	Resi	F	1000	F80	sy	Jar	0	0	0
2014/2/10	in	Park	F	0	FL16	trang-sy	Flower vase	1	0	0
2014/2/10	in	Park	F	0	FL16	trang-sy	Flower vase	1	1	0
2014/5/9	in	Resi	A	250	S10	duy	Bucket	0	0	0
2014/5/9	in	Resi	A	250	S10	duy	Others	0	0	0
2014/5/9	in	Resi	A	250	S13	duy	Bucket	0	0	0
2014/5/9	in	Resi	A	250	S14	duy	Others	0	0	0
2014/5/9	in	Resi	A	250	S15	duy	Cup	0	0	0
2014/5/9	in	Resi	A	250	S15	duy	Cup	0	0	0
2014/5/9	in	Resi	A	250	S15	duy	Cup	0	0	0
2014/5/9	in	Resi	A	250	S15	duy	Cup	0	0	0
2014/5/9	in	Resi	A	250	S15	duy	Cup	0	0	0
2014/5/9	in	Resi	A	250	S15	duy	Flower vase	0	0	0
2014/5/9	in	Resi	A	250	S15	duy	Others	0	0	0
2014/5/9	in	Resi	A	500	S16	trang-phuong	Bucket	0	0	0
2014/5/9	in	Resi	A	500	S17	trang-phuong	Bucket	0	0	0
2014/5/9	in	Resi	A	500	S19	trang-phuong	Bucket	0	0	0
2014/5/9	in	Resi	A	500	S19	trang-phuong	Cup	0	0	0
2014/5/9	in	Resi	A	500	S19	trang-phuong	Cup	0	0	0
2014/5/9	in	Resi	A	500	S19	trang-phuong	Cup	0	0	0
2014/5/9	in	Resi	A	500	S19	trang-phuong	Cup	0	0	0
2014/5/9	in	Resi	A	500	S19	trang-phuong	Flower vase	0	0	0
2014/5/9	in	Resi	A	500	S19	trang-phuong	Flower vase	0	0	0
2014/5/9	in	Resi	A	500	S19	trang-phuong	Flower vase	0	0	0
2014/5/9	in	Resi	A	500	S20	trang-phuong	Bucket	0	0	0
2014/5/9	in	Resi	A	500	S20	trang-phuong	Others	0	0	0
2014/5/9	in	Resi	A	500	S21	trang-phuong	Bucket	0	0	0
2014/5/9	in	Resi	A	500	S21	trang-phuong	Bucket	0	0	0
2014/5/9	in	Resi	A	500	S23	trang-phuong	Bucket	0	0	0
2014/5/9	in	Resi	A	500	S23	trang-phuong	Flower vase	0	0	0
2014/5/9	in	Resi	A	500	S23	trang-phuong	Flower vase	0	0	0
2014/5/9	in	Resi	A	500	S23	trang-phuong	Flower vase	0	0	0
2014/5/9	in	Resi	A	500	S24	trang-phuong	Bucket	0	0	0
2014/5/9	in	Resi	A	500	S24	trang-phuong	Bucket	0	0	0
2014/5/9	in	Resi	A	500	S24	trang-phuong	Bucket	0	0	0
2014/5/9	in	Resi	A	500	S27	trang-phuong	Flower vase	0	0	0
2014/5/9	in	Resi	A	500	S28	trang-phuong	Bucket	0	0	0
2014/5/9	in	Resi	A	500	S29	trang-phuong	Bucket	0	0	0
2014/5/9	in	Resi	A	250	S3	duy	Flower vase	0	0	0
2014/5/9	in	Resi	A	250	S3	duy	Flower vase	0	0	0
2014/5/9	in	Resi	A	500	S30	trang-phuong	Bucket	0	0	0
2014/5/9	in	Resi	A	500	S30	trang-phuong	Tank	1	1	1
2014/5/9	in	Resi	A	750	S31	sy	Bucket	0	0	0
2014/5/9	in	Resi	A	750	S35	sy	Flower vase	0	0	0
2014/5/9	in	Resi	A	750	S35	sy	Tank	0	0	0
2014/5/9	in	Resi	A	750	S36	sy	Bucket	0	0	0
2014/5/9	in	Resi	A	750	S37	sy	Bucket	0	0	0
2014/5/9	in	Resi	A	750	S38	sy	Bucket	0	0	0
2014/5/9	in	Resi	A	750	S39	sy	Bucket	0	0	0
2014/5/9	in	Resi	A	250	S4	duy	Bucket	0	0	0
2014/5/9	in	Resi	A	750	S40	sy	Bucket	0	0	0
2014/5/9	in	Resi	A	750	S40	sy	Bucket	0	0	0
2014/5/9	in	Resi	A	750	S40	sy	Bucket	0	0	0
2014/5/9	in	Resi	A	750	S41	sy	Flower vase	0	0	0
2014/5/9	in	Resi	A	750	S43	sy	Jar	0	0	0
2014/5/9	in	Resi	A	750	S44	sy	Bucket	0	0	0
2014/5/9	in	Resi	A	750	S44	sy	Jar	0	0	0
2014/5/9	in	Resi	A	750	S45	sy	Tank	0	0	0
2014/5/9	in	Resi	A	1000	S46	Huy	Flower vase	0	0	0
2014/5/9	in	Resi	A	1000	S46	Huy	Tank	0	0	0
2014/5/9	in	Resi	A	1000	S47	Huy	Flower vase	0	0	0
2014/5/9	in	Resi	A	1000	S47	Huy	Jar	0	0	0
2014/5/9	in	Resi	A	1000	S47	Huy	Tank	0	0	0
2014/5/9	in	Resi	A	1000	S48	Huy	Flower vase	0	0	0
2014/5/9	in	Resi	A	1000	S48	Huy	Tank	0	0	0
2014/5/9	in	Resi	A	1000	S49	Huy	Bucket	0	0	0
2014/5/9	in	Resi	A	1000	S50	Huy	Tank	0	0	0
2014/5/9	in	Resi	A	1000	S51	Huy	Jar	0	0	0
2014/5/9	in	Resi	A	1000	S51	Huy	Jar	0	0	0
2014/5/9	in	Resi	A	1000	S51	Huy	Others	0	0	0
2014/5/9	in	Resi	A	1000	S51	Huy	Tank	0	0	0
2014/5/9	in	Resi	A	1000	S52	Huy	Bucket	0	0	0
2014/5/9	in	Resi	A	1000	S52	Huy	Bucket	0	0	0
2014/5/9	in	Resi	A	1000	S52	Huy	Tank	0	0	0
2014/5/9	in	Resi	A	1000	S53	Huy	Bucket	0	0	0
2014/5/9	in	Resi	A	1000	S53	Huy	Bucket	0	0	0
2014/5/9	in	Resi	A	1000	S53	Huy	Flower vase	0	0	0
2014/5/9	in	Resi	A	1000	S54	Huy	Bucket	0	0	0
2014/5/9	in	Resi	A	1000	S54	Huy	Others	0	0	0
2014/5/9	in	Resi	A	1000	S54	Huy	Tank	0	0	0
2014/5/9	in	Resi	A	1000	S55	Huy	Bucket	0	0	0
2014/5/9	in	Resi	A	1000	S56	Huy	Bucket	0	0	0
2014/5/9	in	Resi	A	1000	S56	Huy	Tank	0	0	0
2014/5/9	in	Resi	A	1000	S57	Huy	Bucket	0	0	0
2014/5/9	in	Resi	A	1000	S57	Huy	Bucket	0	0	0
2014/5/9	in	Resi	A	1000	S57	Huy	Cup	0	0	0
2014/5/9	in	Resi	A	1000	S57	Huy	Cup	0	0	0
2014/5/9	in	Resi	A	1000	S57	Huy	Cup	0	0	0
2014/5/9	in	Resi	A	1000	S57	Huy	Flower vase	0	0	0
2014/5/9	in	Resi	A	1000	S58	Huy	Bucket	0	0	0
2014/5/9	in	Resi	A	1000	S59	Huy	Bucket	0	0	0
2014/5/9	in	Resi	A	250	S6	duy	Bucket	0	0	0
2014/5/9	in	Resi	A	1000	S60	Huy	Jar	0	0	0
2014/5/9	in	Resi	A	1000	S60	Huy	Jar	0	0	0
2014/5/9	in	Resi	A	1000	S60	Huy	Jar	0	0	0
2014/5/9	in	Resi	A	1000	S60	Huy	Jar	0	0	0
2014/5/9	in	Resi	A	1000	S60	Huy	Tank	0	0	0
2014/5/9	in	Resi	A	250	S7	duy	Flower vase	0	0	0
2014/5/9	in	Resi	A	250	S7	duy	Flower vase	0	0	0
2014/5/9	in	Resi	A	250	S7	duy	Others	0	0	0
2014/5/9	in	Resi	A	250	S7	duy	Others	0	0	0
2014/5/9	in	Resi	A	250	S8	duy	Bucket	0	0	0
2014/5/9	in	Resi	A	250	S8	duy	Bucket	1	1	0
2014/5/9	in	Resi	A	250	S8	duy	Flower vase	0	0	0
2014/5/9	in	Resi	A	250	S8	duy	Others	0	0	0
2014/9/9	in	Resi	B	500	SS1	sy	Bucket	0	0	0
2014/9/9	in	Resi	B	250	SS10	sy	Flower vase	0	0	0
2014/9/9	in	Resi	B	250	SS10	sy	Flower vase	1	0	1
2014/9/9	in	Resi	B	500	SS12	sy	Bucket	0	0	0
2014/9/9	in	Resi	B	500	SS13	sy	Others	0	0	0
2014/9/9	in	Resi	B	750	SS14	trang-phuong-hien	Bucket	0	0	0
2014/9/9	in	Resi	B	750	SS14	trang-phuong-hien	Bucket	0	0	0
2014/9/9	in	Resi	B	750	SS14	trang-phuong-hien	Bucket	0	0	0
2014/9/9	in	Resi	B	750	SS14	trang-phuong-hien	Flower vase	0	0	0
2014/9/9	in	Resi	B	750	SS15	trang-phuong-hien	Cup	0	0	0
2014/9/9	in	Resi	B	750	SS15	trang-phuong-hien	Cup	0	0	0
2014/9/9	in	Resi	B	750	SS15	trang-phuong-hien	Cup	0	0	0
2014/9/9	in	Resi	B	750	SS15	trang-phuong-hien	Cup	0	0	0
2014/9/9	in	Resi	B	750	SS15	trang-phuong-hien	Cup	0	0	0
2014/9/9	in	Resi	B	750	SS15	trang-phuong-hien	Flower vase	0	0	0
2014/9/9	in	Resi	B	750	SS15	trang-phuong-hien	Flower vase	0	0	0
2014/9/9	in	Resi	B	750	SS17	trang-phuong-hien	Bucket	0	0	0
2014/9/9	in	Resi	B	750	SS17	trang-phuong-hien	Cup	0	0	0
2014/9/9	in	Resi	B	750	SS17	trang-phuong-hien	Cup	0	0	0
2014/9/9	in	Resi	B	750	SS17	trang-phuong-hien	Cup	0	0	0
2014/9/9	in	Resi	B	750	SS18	trang-phuong-hien	Bucket	0	0	0
2014/9/9	in	Resi	B	750	SS19	trang-phuong-hien	Flower vase	0	0	0
2014/9/9	in	Resi	B	750	SS19	trang-phuong-hien	Flower vase	0	0	0
2014/9/9	in	Resi	B	500	SS2	sy	Tank	0	0	0
2014/9/9	in	Resi	B	500	SS2	sy	Tank	1	0	1
2014/9/9	in	Resi	B	750	SS20	trang-phuong-hien	Others	1	1	1
2014/9/9	in	Resi	B	750	SS21	trang-phuong-hien	Flower vase	0	0	0
2014/9/9	in	Resi	B	750	SS21	trang-phuong-hien	Flower vase	0	0	0
2014/9/9	in	Resi	B	1000	SS22	trang-phuong-hien	Bucket	0	0	0
2014/9/9	in	Resi	B	1000	SS22	trang-phuong-hien	Bucket	0	0	0
2014/9/9	in	Resi	B	1000	SS23	trang-phuong-hien	Flower vase	0	0	0
2014/9/9	in	Resi	B	1000	SS23	trang-phuong-hien	Others	0	0	0
2014/9/9	in	Resi	B	1000	SS24	trang-phuong-hien	Flower vase	0	0	0
2014/9/9	in	Resi	B	1000	SS24	trang-phuong-hien	Flower vase	0	0	0
2014/9/9	in	Resi	B	1000	SS25	trang-phuong-hien	Flower vase	0	0	0
2014/9/9	in	Resi	B	1000	SS25	trang-phuong-hien	Flower vase	0	0	0
2014/9/9	in	Resi	B	1000	SS26	trang-phuong-hien	Others	0	0	0
2014/9/9	in	Resi	B	1000	SS26	trang-phuong-hien	Others	0	0	0
2014/9/9	in	Resi	B	1000	SS26	trang-phuong-hien	Tank	0	0	0
2014/9/9	in	Resi	B	1000	SS29	trang-phuong-hien	Bucket	0	0	0
2014/9/9	in	Resi	B	1000	SS29	trang-phuong-hien	Bucket	0	0	0
2014/9/9	in	Resi	B	1000	SS29	trang-phuong-hien	Flower vase	1	1	1
2014/9/9	in	Resi	B	1000	SS29	trang-phuong-hien	Others	0	0	0
2014/9/9	in	Resi	B	500	SS3	sy	Flower vase	0	0	0
2014/9/9	in	Resi	B	250	SS30	Huy	Tank	0	0	0
2014/9/9	in	Resi	B	750	SS32	Huy	Cup	0	0	0
2014/9/9	in	Resi	B	750	SS32	Huy	Cup	0	0	0
2014/9/9	in	Resi	B	750	SS32	Huy	Cup	0	0	0
2014/9/9	in	Resi	B	750	SS32	Huy	Cup	0	0	0
2014/9/9	in	Resi	B	750	SS32	Huy	Cup	0	0	0
2014/9/9	in	Resi	B	750	SS32	Huy	Cup	0	0	0
2014/9/9	in	Resi	B	750	SS32	Huy	Flower vase	0	0	0
2014/9/9	in	Resi	B	750	SS32	Huy	Flower vase	0	0	0
2014/9/9	in	Resi	B	750	SS32	Huy	Flower vase	0	0	0
2014/9/9	in	Resi	B	750	SS33	Huy	Jar	0	0	0
2014/9/9	in	Resi	B	750	SS34	Huy	Jar	0	0	0
2014/9/9	in	Resi	B	750	SS34	Huy	Jar	0	0	0
2014/9/9	in	Resi	B	750	SS34	Huy	Jar	0	0	0
2014/9/9	in	Resi	B	250	SS36	Huy	Jar	0	0	0
2014/9/9	in	Resi	B	250	SS36	Huy	Jar	0	0	0
2014/9/9	in	Resi	B	250	SS37	Huy	Jar	0	0	0
2014/9/9	in	Resi	B	500	SS39	duy	Bucket	0	0	0
2014/9/9	in	Resi	B	500	SS39	duy	Bucket	0	0	0
2014/9/9	in	Resi	B	250	SS4	sy	Flower vase	0	0	0
2014/9/9	in	Resi	B	500	SS40	duy	Tank	0	0	0
2014/9/9	in	Resi	B	500	SS41	duy	Cup	0	0	0
2014/9/9	in	Resi	B	500	SS41	duy	Cup	0	0	0
2014/9/9	in	Resi	B	500	SS41	duy	Cup	0	0	0
2014/9/9	in	Resi	B	500	SS41	duy	Cup	0	0	0
2014/9/9	in	Resi	B	500	SS41	duy	Cup	0	0	0
2014/9/9	in	Resi	B	500	SS41	duy	Flower vase	1	0	1
2014/9/9	in	Resi	B	500	SS43	duy	Bucket	0	0	0
2014/9/9	in	Resi	B	500	SS44	duy	Bucket	0	0	0
2014/9/9	in	Resi	B	500	SS44	duy	Bucket	0	0	0
2014/9/9	in	Resi	B	250	SS45	duy	Flower vase	0	0	0
2014/9/9	in	Resi	B	250	SS45	duy	Flower vase	0	0	0
2014/9/9	in	Resi	B	250	SS45	duy	Tank	0	0	0
2014/9/9	in	Resi	B	250	SS46	duy	Flower vase	0	0	0
2014/9/9	in	Resi	B	500	SS47	duy	Bucket	0	0	0
2014/9/9	in	Resi	B	500	SS47	duy	Bucket	0	0	0
2014/9/9	in	Resi	B	500	SS48	duy	Bucket	0	0	0
2014/9/9	in	Resi	B	500	SS48	duy	Bucket	0	0	0
2014/9/9	in	Resi	B	500	SS48	duy	Flower vase	0	0	0
2014/9/9	in	Resi	B	500	SS48	duy	Flower vase	0	0	0
2014/9/9	in	Resi	B	500	SS48	duy	Others	0	0	0
2014/10/9	in	Resi	B	500	SS49	Huy	Jar	0	0	0
2014/9/9	in	Resi	B	250	SS5	sy	Bucket	0	0	0
2014/9/9	in	Resi	B	250	SS5	sy	Flower vase	0	0	0
2014/10/9	in	Resi	B	500	SS50	Huy	Jar	0	0	0
2014/10/9	in	Resi	B	500	SS50	Huy	Tank	0	0	0
2014/10/9	in	Resi	B	250	SS53	Huy	Bucket	0	0	0
2014/10/9	in	Resi	B	250	SS53	Huy	Bucket	0	0	0
2014/10/9	in	Resi	B	250	SS54	Huy	Flower vase	0	0	0
2014/10/9	in	Resi	B	250	SS54	Huy	Tank	0	0	0
2014/10/9	in	Resi	B	250	SS55	Huy	Cup	0	0	0
2014/10/9	in	Resi	B	250	SS55	Huy	Cup	0	0	0
2014/10/9	in	Resi	B	250	SS55	Huy	Cup	0	0	0
2014/10/9	in	Resi	B	250	SS55	Huy	Flower vase	0	0	0
2014/10/9	in	Resi	B	250	SS56	Huy	Jar	0	0	0
2014/10/9	in	Resi	B	750	SS57	trang-sy	Bucket	0	0	0
2014/10/9	in	Resi	B	750	SS57	trang-sy	Flower vase	0	0	0
2014/10/9	in	Resi	B	750	SS57	trang-sy	Tank	0	0	0
2014/10/9	in	Resi	B	750	SS58	trang-sy	Bucket	0	0	0
2014/10/9	in	Resi	B	750	SS58	trang-sy	Flower vase	0	0	0
2014/10/9	in	Resi	B	750	SS58	trang-sy	Flower vase	0	0	0
2014/10/9	in	Resi	B	750	SS58	trang-sy	Flower vase	0	0	0
2014/10/9	in	Resi	B	750	SS59	trang-sy	Bucket	0	0	0
2014/10/9	in	Resi	B	750	SS59	trang-sy	Flower vase	0	0	0
2014/10/9	in	Resi	B	750	SS59	trang-sy	Flower vase	0	0	0
2014/10/9	in	Resi	B	750	SS60	trang-sy	Bucket	0	0	0
2014/10/9	in	Resi	B	750	SS60	trang-sy	Flower vase	0	0	0
2014/10/9	in	Resi	B	750	SS60	trang-sy	Flower vase	0	0	0
2014/10/9	in	Resi	B	750	SS61	trang-sy	Bucket	0	0	0
2014/10/9	in	Resi	B	750	SS62	trang-sy	Bucket	0	0	0
2014/10/9	in	Resi	B	750	SS62	trang-sy	Bucket	0	0	0
2014/10/9	in	Resi	B	750	SS64	trang-sy	Bucket	0	0	0
2014/10/9	in	Resi	B	1000	SS65	trang-sy	Bucket	0	0	0
2014/10/9	in	Resi	B	1000	SS66	trang-sy	Bucket	0	0	0
2014/10/9	in	Resi	B	1000	SS66	trang-sy	Bucket	0	0	0
2014/10/9	in	Resi	B	1000	SS68	trang-sy	Cup	0	0	0
2014/10/9	in	Resi	B	1000	SS68	trang-sy	Cup	0	0	0
2014/10/9	in	Resi	B	1000	SS68	trang-sy	Cup	0	0	0
2014/10/9	in	Resi	B	1000	SS68	trang-sy	Cup	0	0	0
2014/10/9	in	Resi	B	1000	SS68	trang-sy	Cup	0	0	0
2014/10/9	in	Resi	B	1000	SS69	duy	Bucket	0	0	0
2014/10/9	in	Resi	B	1000	SS69	duy	Bucket	0	0	0
2014/10/9	in	Resi	B	1000	SS69	duy	Flower vase	0	0	0
2014/10/9	in	Resi	B	1000	SS69	duy	Flower vase	0	0	0
2014/10/9	in	Resi	B	1000	SS69	duy	Flower vase	0	0	0
2014/10/9	in	Resi	B	1000	SS69	duy	Flower vase	0	0	0
2014/10/9	in	Resi	B	1000	SS69	duy	Flower vase	0	0	0
2014/10/9	in	Resi	B	1000	SS69	duy	Jar	0	0	0
2014/10/9	in	Resi	B	1000	SS69	duy	Jar	0	0	0
2014/10/9	in	Resi	B	1000	SS69	duy	Jar	0	0	0
2014/10/9	in	Resi	B	1000	SS69	duy	Others	0	0	0
2014/10/9	in	Resi	B	1000	SS69	duy	Others	0	0	0
2014/10/9	in	Resi	B	1000	SS69	duy	Others	0	0	0
2014/10/9	in	Resi	B	1000	SS69	duy	Tank	0	0	0
2014/10/9	in	Resi	B	1000	SS70	duy	Bucket	0	0	0
2014/10/9	in	Resi	B	1000	SS70	duy	Others	0	0	0
2014/10/9	in	Resi	B	1000	SS70	duy	Tank	0	0	0
2014/10/9	in	Resi	B	1000	SS71	duy	Bucket	0	0	0
2014/10/9	in	Resi	B	1000	SS71	duy	Bucket	0	0	0
2014/10/9	in	Resi	B	1000	SS71	duy	Tank	0	0	0
2014/10/9	in	Resi	B	1000	SS73	duy	Bucket	0	0	0
2014/10/9	in	Resi	B	1000	SS74	duy	Bucket	0	0	0
2014/10/9	in	Resi	B	1000	SS75	duy	Bucket	0	0	0
2014/10/9	in	Resi	B	1000	SS75	duy	Bucket	0	0	0
2014/10/9	in	Resi	B	500	SS77	duy	Bucket	0	0	0
2014/10/9	in	Resi	B	500	SS77	duy	Bucket	0	0	0
2014/10/9	in	Resi	B	500	SS77	duy	Bucket	0	0	0
2014/10/9	in	Resi	B	500	SS78	duy	Cup	0	0	0
2014/10/9	in	Resi	B	500	SS78	duy	Cup	0	0	0
2014/10/9	in	Resi	B	500	SS78	duy	Cup	0	0	0
2014/10/9	in	Resi	B	500	SS78	duy	Cup	0	0	0
2014/10/9	in	Resi	B	500	SS78	duy	Cup	0	0	0
2014/10/9	in	Resi	B	500	SS78	duy	Flower vase	0	0	0
2014/10/9	in	Resi	B	500	SS78	duy	Flower vase	0	0	0
2014/10/9	in	Resi	B	500	SS78	duy	Tank	0	0	0
2014/9/9	in	Resi	B	250	SS8	sy	Bucket	0	0	0
2014/10/9	in	Resi	B	500	SS80	duy	Bucket	0	0	0
2014/9/9	in	Resi	B	250	SS9	sy	Bucket	0	0	0
16/9/2014	99	Resi	C	500	CR10	Duy-Phuong	E	0	0	0
16/9/2014	99	Resi	C	250	CR26	sy	E	0	0	0
16/9/2014	99	Resi	C	250	CR27	sy	E	0	0	0
16/9/2014	99	Resi	C	250	CR28	sy	E	0	0	0
16/9/2014	99	Resi	C	500	CR29	sy	E	0	0	0
16/9/2014	99	Resi	C	1000	CR37	sy	E	0	0	0
16/9/2014	99	Resi	C	1000	CR37	sy	E	0	0	0
16/9/2014	99	Resi	C	1000	CR55	Huy	E	0	0	0
16/9/2014	99	Resi	C	500	CR63	Huy	E	0	0	0
23/09/2014	99	Resi	D	1000	D10	Duy-Nhan	E	0	0	0
23/09/2014	99	Resi	D	750	D20	Duy-Nhan	E	0	0	0
[truncated: 32 more rows]
