# Supplementary material for: A comparative study of dengue virus vectors in major parks and adjacent residential areas in Ho Chi Minh City, Vietnam
Source: PLoS Negl Trop Dis. 2022 Jan 12;16(1):e0010119. doi: 10.1371/journal.pntd.0010119 (PMC8789112; doi:10.1371/journal.pntd.0010119)
Supplement: S2 Dataset — (CSV) [file pntd.0010119.s005.csv]

date	time	House	park	Inout	area	distance	aegypi	albopictus	aedes
5/9/2014	Afternoon	A1	Park	Park	A	Park	0	4	4
5/9/2014	Afternoon	A1	Park	Park	A	Park	0	2	2
5/9/2014	Afternoon	A1	Park	Park	A	Park	0	0	0
5/9/2014	Afternoon	A1	Park	Park	A	Park	0	2	2
5/9/2014	Afternoon	A1	Park	Park	A	Park	0	0	0
5/9/2014	Afternoon	A1	Park	Park	A	Park	0	4	4
5/9/2014	Afternoon	A10	Park	Park	A	Park	0	1	1
5/9/2014	Afternoon	A10	Park	Park	A	Park	0	1	1
5/9/2014	Afternoon	A10	Park	Park	A	Park	0	0	0
5/9/2014	Afternoon	A10	Park	Park	A	Park	0	0	0
5/9/2014	Afternoon	A10	Park	Park	A	Park	0	3	3
5/9/2014	Afternoon	A10	Park	Park	A	Park	0	0	0
5/9/2014	Afternoon	A11	Park	Park	A	Park	0	3	3
5/9/2014	Afternoon	A11	Park	Park	A	Park	0	0	0
5/9/2014	Afternoon	A11	Park	Park	A	Park	0	0	0
5/9/2014	Afternoon	A11	Park	Park	A	Park	0	0	0
5/9/2014	Afternoon	A11	Park	Park	A	Park	0	1	1
5/9/2014	Afternoon	A11	Park	Park	A	Park	0	0	0
5/9/2014	Afternoon	A12	Park	Park	A	Park	0	2	2
5/9/2014	Afternoon	A12	Park	Park	A	Park	0	2	2
5/9/2014	Afternoon	A12	Park	Park	A	Park	0	1	1
5/9/2014	Afternoon	A12	Park	Park	A	Park	0	2	2
5/9/2014	Afternoon	A12	Park	Park	A	Park	0	0	0
5/9/2014	Afternoon	A12	Park	Park	A	Park	0	1	1
5/9/2014	Morning	A13	Park	Park	A	Park	0	1	1
5/9/2014	Morning	A13	Park	Park	A	Park	0	0	0
5/9/2014	Morning	A13	Park	Park	A	Park	0	1	1
5/9/2014	Morning	A13	Park	Park	A	Park	0	2	2
5/9/2014	Morning	A13	Park	Park	A	Park	0	5	5
5/9/2014	Morning	A13	Park	Park	A	Park	0	0	0
5/9/2014	Morning	A14	Park	Park	A	Park	0	0	0
5/9/2014	Morning	A14	Park	Park	A	Park	0	0	0
5/9/2014	Morning	A14	Park	Park	A	Park	0	1	1
5/9/2014	Morning	A14	Park	Park	A	Park	0	1	1
5/9/2014	Morning	A14	Park	Park	A	Park	0	0	0
5/9/2014	Morning	A14	Park	Park	A	Park	0	8	8
5/9/2014	Morning	A15	Park	Park	A	Park	0	2	2
5/9/2014	Morning	A15	Park	Park	A	Park	0	1	1
5/9/2014	Morning	A15	Park	Park	A	Park	0	0	0
5/9/2014	Morning	A15	Park	Park	A	Park	0	1	1
5/9/2014	Morning	A15	Park	Park	A	Park	0	0	0
5/9/2014	Morning	A15	Park	Park	A	Park	0	1	1
5/9/2014	Morning	A16	Park	Park	A	Park	0	1	1
5/9/2014	Morning	A16	Park	Park	A	Park	0	0	0
5/9/2014	Morning	A16	Park	Park	A	Park	0	0	0
5/9/2014	Morning	A16	Park	Park	A	Park	0	0	0
5/9/2014	Morning	A16	Park	Park	A	Park	0	0	0
5/9/2014	Morning	A16	Park	Park	A	Park	0	0	0
5/9/2014	Morning	A17	Park	Park	A	Park	0	1	1
5/9/2014	Morning	A17	Park	Park	A	Park	0	1	1
5/9/2014	Morning	A17	Park	Park	A	Park	1	1	2
5/9/2014	Morning	A17	Park	Park	A	Park	1	2	3
5/9/2014	Morning	A17	Park	Park	A	Park	3	0	3
5/9/2014	Morning	A17	Park	Park	A	Park	2	1	3
5/9/2014	Morning	A18	Park	Park	A	Park	0	0	0
5/9/2014	Morning	A18	Park	Park	A	Park	0	0	0
5/9/2014	Morning	A18	Park	Park	A	Park	0	0	0
5/9/2014	Morning	A18	Park	Park	A	Park	0	0	0
5/9/2014	Morning	A18	Park	Park	A	Park	0	0	0
5/9/2014	Morning	A18	Park	Park	A	Park	0	1	1
5/9/2014	Morning	A19	Park	Park	A	Park	0	4	4
5/9/2014	Morning	A19	Park	Park	A	Park	0	2	2
5/9/2014	Morning	A19	Park	Park	A	Park	0	7	7
5/9/2014	Morning	A19	Park	Park	A	Park	0	2	2
5/9/2014	Morning	A19	Park	Park	A	Park	0	0	0
5/9/2014	Morning	A19	Park	Park	A	Park	0	4	4
5/9/2014	Afternoon	A2	Park	Park	A	Park	0	1	1
5/9/2014	Afternoon	A2	Park	Park	A	Park	0	0	0
5/9/2014	Afternoon	A2	Park	Park	A	Park	0	1	1
5/9/2014	Afternoon	A2	Park	Park	A	Park	0	0	0
5/9/2014	Afternoon	A2	Park	Park	A	Park	0	0	0
5/9/2014	Afternoon	A2	Park	Park	A	Park	0	1	1
5/9/2014	Morning	A20	Park	Park	A	Park	0	1	1
5/9/2014	Morning	A20	Park	Park	A	Park	0	2	2
5/9/2014	Morning	A20	Park	Park	A	Park	0	0	0
5/9/2014	Morning	A20	Park	Park	A	Park	0	1	1
5/9/2014	Morning	A20	Park	Park	A	Park	0	0	0
5/9/2014	Morning	A20	Park	Park	A	Park	0	2	2
5/9/2014	Morning	A21	Park	Park	A	Park	0	1	1
5/9/2014	Morning	A21	Park	Park	A	Park	0	0	0
5/9/2014	Morning	A21	Park	Park	A	Park	0	0	0
5/9/2014	Morning	A21	Park	Park	A	Park	0	0	0
5/9/2014	Morning	A21	Park	Park	A	Park	0	0	0
5/9/2014	Morning	A21	Park	Park	A	Park	0	0	0
5/9/2014	Morning	A22	Park	Park	A	Park	0	0	0
5/9/2014	Morning	A22	Park	Park	A	Park	0	1	1
5/9/2014	Morning	A22	Park	Park	A	Park	0	2	2
5/9/2014	Morning	A22	Park	Park	A	Park	0	0	0
5/9/2014	Morning	A22	Park	Park	A	Park	0	1	1
5/9/2014	Morning	A22	Park	Park	A	Park	0	0	0
5/9/2014	Morning	A23	Park	Park	A	Park	0	1	1
5/9/2014	Morning	A23	Park	Park	A	Park	0	1	1
5/9/2014	Morning	A23	Park	Park	A	Park	0	3	3
5/9/2014	Morning	A23	Park	Park	A	Park	0	0	0
5/9/2014	Morning	A23	Park	Park	A	Park	0	0	0
5/9/2014	Morning	A23	Park	Park	A	Park	0	1	1
5/9/2014	Morning	A24	Park	Park	A	Park	0	1	1
5/9/2014	Morning	A24	Park	Park	A	Park	0	0	0
5/9/2014	Morning	A24	Park	Park	A	Park	0	1	1
5/9/2014	Morning	A24	Park	Park	A	Park	0	1	1
5/9/2014	Morning	A24	Park	Park	A	Park	0	2	2
5/9/2014	Morning	A24	Park	Park	A	Park	0	1	1
6/9/2014	Morning	A25	Park	Park	A	Park	0	2	2
6/9/2014	Morning	A25	Park	Park	A	Park	1	1	2
6/9/2014	Morning	A25	Park	Park	A	Park	1	1	2
6/9/2014	Morning	A25	Park	Park	A	Park	0	3	3
6/9/2014	Morning	A25	Park	Park	A	Park	0	2	2
6/9/2014	Morning	A25	Park	Park	A	Park	0	2	2
6/9/2014	Morning	A26	Park	Park	A	Park	0	1	1
6/9/2014	Morning	A26	Park	Park	A	Park	0	0	0
6/9/2014	Morning	A26	Park	Park	A	Park	0	0	0
6/9/2014	Morning	A26	Park	Park	A	Park	0	0	0
6/9/2014	Morning	A26	Park	Park	A	Park	0	1	1
6/9/2014	Morning	A26	Park	Park	A	Park	0	0	0
6/9/2014	Morning	A27	Park	Park	A	Park	0	1	1
6/9/2014	Morning	A27	Park	Park	A	Park	0	0	0
6/9/2014	Morning	A27	Park	Park	A	Park	0	2	2
6/9/2014	Morning	A27	Park	Park	A	Park	0	3	3
6/9/2014	Morning	A27	Park	Park	A	Park	0	1	1
6/9/2014	Morning	A27	Park	Park	A	Park	0	0	0
6/9/2014	Morning	A28	Park	Park	A	Park	0	1	1
6/9/2014	Morning	A28	Park	Park	A	Park	0	1	1
6/9/2014	Morning	A28	Park	Park	A	Park	0	4	4
6/9/2014	Morning	A28	Park	Park	A	Park	0	0	0
6/9/2014	Morning	A28	Park	Park	A	Park	0	2	2
6/9/2014	Morning	A28	Park	Park	A	Park	0	3	3
6/9/2014	Morning	A29	Park	Park	A	Park	0	1	1
6/9/2014	Morning	A29	Park	Park	A	Park	0	0	0
6/9/2014	Morning	A29	Park	Park	A	Park	0	2	2
6/9/2014	Morning	A29	Park	Park	A	Park	0	0	0
6/9/2014	Morning	A29	Park	Park	A	Park	0	2	2
6/9/2014	Morning	A29	Park	Park	A	Park	0	2	2
5/9/2014	Afternoon	A3	Park	Park	A	Park	0	0	0
5/9/2014	Afternoon	A3	Park	Park	A	Park	0	0	0
5/9/2014	Afternoon	A3	Park	Park	A	Park	0	0	0
5/9/2014	Afternoon	A3	Park	Park	A	Park	0	4	4
5/9/2014	Afternoon	A3	Park	Park	A	Park	0	0	0
5/9/2014	Afternoon	A3	Park	Park	A	Park	0	0	0
6/9/2014	Morning	A30	Park	Park	A	Park	0	0	0
6/9/2014	Morning	A30	Park	Park	A	Park	0	0	0
6/9/2014	Morning	A30	Park	Park	A	Park	0	0	0
6/9/2014	Morning	A30	Park	Park	A	Park	0	1	1
6/9/2014	Morning	A30	Park	Park	A	Park	0	3	3
6/9/2014	Morning	A30	Park	Park	A	Park	0	2	2
6/9/2014	Morning	A31	Park	Park	A	Park	0	0	0
6/9/2014	Morning	A31	Park	Park	A	Park	0	0	0
6/9/2014	Morning	A31	Park	Park	A	Park	0	0	0
6/9/2014	Morning	A31	Park	Park	A	Park	0	0	0
6/9/2014	Morning	A31	Park	Park	A	Park	0	0	0
6/9/2014	Morning	A31	Park	Park	A	Park	0	0	0
6/9/2014	Morning	A32	Park	Park	A	Park	0	1	1
6/9/2014	Morning	A32	Park	Park	A	Park	0	0	0
6/9/2014	Morning	A32	Park	Park	A	Park	0	1	1
6/9/2014	Morning	A32	Park	Park	A	Park	0	1	1
6/9/2014	Morning	A32	Park	Park	A	Park	0	0	0
6/9/2014	Morning	A32	Park	Park	A	Park	0	2	2
6/9/2014	Morning	A33	Park	Park	A	Park	0	0	0
6/9/2014	Morning	A33	Park	Park	A	Park	0	1	1
6/9/2014	Morning	A33	Park	Park	A	Park	0	0	0
6/9/2014	Morning	A33	Park	Park	A	Park	0	0	0
6/9/2014	Morning	A33	Park	Park	A	Park	0	0	0
6/9/2014	Morning	A33	Park	Park	A	Park	0	0	0
6/9/2014	Morning	A34	Park	Park	A	Park	0	3	3
6/9/2014	Morning	A34	Park	Park	A	Park	0	0	0
6/9/2014	Morning	A34	Park	Park	A	Park	0	0	0
6/9/2014	Morning	A34	Park	Park	A	Park	0	0	0
6/9/2014	Morning	A34	Park	Park	A	Park	0	0	0
6/9/2014	Morning	A34	Park	Park	A	Park	0	0	0
6/9/2014	Morning	A35	Park	Park	A	Park	0	0	0
6/9/2014	Morning	A35	Park	Park	A	Park	0	1	1
6/9/2014	Morning	A35	Park	Park	A	Park	0	0	0
6/9/2014	Morning	A35	Park	Park	A	Park	0	1	1
6/9/2014	Morning	A35	Park	Park	A	Park	0	0	0
6/9/2014	Morning	A35	Park	Park	A	Park	0	0	0
6/9/2014	Morning	A36	Park	Park	A	Park	0	0	0
6/9/2014	Morning	A36	Park	Park	A	Park	0	1	1
6/9/2014	Morning	A36	Park	Park	A	Park	0	1	1
6/9/2014	Morning	A36	Park	Park	A	Park	0	4	4
6/9/2014	Morning	A36	Park	Park	A	Park	0	0	0
6/9/2014	Morning	A36	Park	Park	A	Park	0	0	0
5/9/2014	Afternoon	A4	Park	Park	A	Park	0	1	1
5/9/2014	Afternoon	A4	Park	Park	A	Park	0	4	4
5/9/2014	Afternoon	A4	Park	Park	A	Park	0	2	2
5/9/2014	Afternoon	A4	Park	Park	A	Park	0	2	2
5/9/2014	Afternoon	A4	Park	Park	A	Park	0	2	2
5/9/2014	Afternoon	A4	Park	Park	A	Park	0	1	1
5/9/2014	Afternoon	A5	Park	Park	A	Park	0	0	0
5/9/2014	Afternoon	A5	Park	Park	A	Park	0	0	0
5/9/2014	Afternoon	A5	Park	Park	A	Park	0	0	0
5/9/2014	Afternoon	A5	Park	Park	A	Park	0	0	0
5/9/2014	Afternoon	A5	Park	Park	A	Park	0	0	0
5/9/2014	Afternoon	A5	Park	Park	A	Park	0	0	0
5/9/2014	Afternoon	A6	Park	Park	A	Park	0	1	1
5/9/2014	Afternoon	A6	Park	Park	A	Park	0	2	2
5/9/2014	Afternoon	A6	Park	Park	A	Park	0	0	0
5/9/2014	Afternoon	A6	Park	Park	A	Park	0	1	1
5/9/2014	Afternoon	A6	Park	Park	A	Park	0	0	0
5/9/2014	Afternoon	A6	Park	Park	A	Park	0	0	0
5/9/2014	Afternoon	A7	Park	Park	A	Park	0	2	2
5/9/2014	Afternoon	A7	Park	Park	A	Park	0	2	2
5/9/2014	Afternoon	A7	Park	Park	A	Park	0	2	2
5/9/2014	Afternoon	A7	Park	Park	A	Park	0	4	4
5/9/2014	Afternoon	A7	Park	Park	A	Park	0	2	2
5/9/2014	Afternoon	A7	Park	Park	A	Park	0	4	4
5/9/2014	Afternoon	A8	Park	Park	A	Park	0	0	0
5/9/2014	Afternoon	A8	Park	Park	A	Park	0	2	2
5/9/2014	Afternoon	A8	Park	Park	A	Park	0	0	0
5/9/2014	Afternoon	A8	Park	Park	A	Park	0	0	0
5/9/2014	Afternoon	A8	Park	Park	A	Park	0	1	1
5/9/2014	Afternoon	A8	Park	Park	A	Park	0	0	0
5/9/2014	Afternoon	A9	Park	Park	A	Park	0	1	1
5/9/2014	Afternoon	A9	Park	Park	A	Park	0	1	1
5/9/2014	Afternoon	A9	Park	Park	A	Park	0	0	0
5/9/2014	Afternoon	A9	Park	Park	A	Park	0	1	1
5/9/2014	Afternoon	A9	Park	Park	A	Park	0	1	1
5/9/2014	Afternoon	A9	Park	Park	A	Park	0	1	1
9/9/2014	Morning	B1	Park	Park	B	Park	0	0	0
9/9/2014	Morning	B1	Park	Park	B	Park	0	0	0
9/9/2014	Morning	B1	Park	Park	B	Park	0	0	0
9/9/2014	Morning	B1	Park	Park	B	Park	0	0	0
9/9/2014	Morning	B1	Park	Park	B	Park	0	0	0
9/9/2014	Morning	B1	Park	Park	B	Park	0	0	0
9/9/2014	Morning	B10	Park	Park	B	Park	0	0	0
9/9/2014	Morning	B10	Park	Park	B	Park	0	0	0
9/9/2014	Morning	B10	Park	Park	B	Park	0	0	0
9/9/2014	Morning	B10	Park	Park	B	Park	0	0	0
9/9/2014	Morning	B10	Park	Park	B	Park	0	0	0
9/9/2014	Morning	B10	Park	Park	B	Park	0	0	0
9/9/2014	Morning	B11	Park	Park	B	Park	0	1	1
9/9/2014	Morning	B11	Park	Park	B	Park	0	0	0
9/9/2014	Morning	B11	Park	Park	B	Park	0	0	0
9/9/2014	Morning	B11	Park	Park	B	Park	0	0	0
9/9/2014	Morning	B11	Park	Park	B	Park	0	0	0
9/9/2014	Morning	B11	Park	Park	B	Park	0	0	0
9/9/2014	Morning	B12	Park	Park	B	Park	0	1	1
9/9/2014	Morning	B12	Park	Park	B	Park	0	2	2
9/9/2014	Morning	B12	Park	Park	B	Park	0	0	0
9/9/2014	Morning	B12	Park	Park	B	Park	0	0	0
9/9/2014	Morning	B12	Park	Park	B	Park	0	0	0
9/9/2014	Morning	B12	Park	Park	B	Park	0	0	0
9/9/2014	Afternoon	B13	Park	Park	B	Park	0	0	0
9/9/2014	Afternoon	B13	Park	Park	B	Park	0	0	0
9/9/2014	Afternoon	B13	Park	Park	B	Park	0	0	0
9/9/2014	Afternoon	B13	Park	Park	B	Park	0	0	0
9/9/2014	Afternoon	B13	Park	Park	B	Park	0	0	0
9/9/2014	Afternoon	B13	Park	Park	B	Park	0	0	0
9/9/2014	Afternoon	B14	Park	Park	B	Park	0	0	0
9/9/2014	Afternoon	B14	Park	Park	B	Park	0	0	0
9/9/2014	Afternoon	B14	Park	Park	B	Park	0	0	0
9/9/2014	Afternoon	B14	Park	Park	B	Park	0	1	1
9/9/2014	Afternoon	B14	Park	Park	B	Park	0	0	0
9/9/2014	Afternoon	B14	Park	Park	B	Park	0	0	0
9/9/2014	Afternoon	B15	Park	Park	B	Park	0	0	0
9/9/2014	Afternoon	B15	Park	Park	B	Park	0	0	0
9/9/2014	Afternoon	B15	Park	Park	B	Park	0	0	0
9/9/2014	Afternoon	B15	Park	Park	B	Park	0	0	0
9/9/2014	Afternoon	B15	Park	Park	B	Park	0	0	0
9/9/2014	Afternoon	B15	Park	Park	B	Park	0	0	0
9/9/2014	Afternoon	B16	Park	Park	B	Park	0	1	1
9/9/2014	Afternoon	B16	Park	Park	B	Park	0	1	1
9/9/2014	Afternoon	B16	Park	Park	B	Park	0	0	0
9/9/2014	Afternoon	B16	Park	Park	B	Park	0	1	1
9/9/2014	Afternoon	B16	Park	Park	B	Park	0	0	0
9/9/2014	Afternoon	B16	Park	Park	B	Park	0	1	1
9/9/2014	Afternoon	B17	Park	Park	B	Park	0	0	0
9/9/2014	Afternoon	B17	Park	Park	B	Park	0	0	0
9/9/2014	Afternoon	B17	Park	Park	B	Park	0	0	0
9/9/2014	Afternoon	B17	Park	Park	B	Park	0	0	0
9/9/2014	Afternoon	B17	Park	Park	B	Park	0	1	1
9/9/2014	Afternoon	B17	Park	Park	B	Park	0	0	0
9/9/2014	Afternoon	B18	Park	Park	B	Park	0	0	0
9/9/2014	Afternoon	B18	Park	Park	B	Park	0	2	2
9/9/2014	Afternoon	B18	Park	Park	B	Park	0	0	0
9/9/2014	Afternoon	B18	Park	Park	B	Park	0	0	0
9/9/2014	Afternoon	B18	Park	Park	B	Park	0	0	0
9/9/2014	Afternoon	B18	Park	Park	B	Park	0	0	0
9/9/2014	Afternoon	B19	Park	Park	B	Park	0	0	0
9/9/2014	Afternoon	B19	Park	Park	B	Park	0	0	0
9/9/2014	Afternoon	B19	Park	Park	B	Park	0	1	1
9/9/2014	Afternoon	B19	Park	Park	B	Park	0	0	0
9/9/2014	Afternoon	B19	Park	Park	B	Park	0	3	3
9/9/2014	Afternoon	B19	Park	Park	B	Park	0	0	0
9/9/2014	Morning	B2	Park	Park	B	Park	0	0	0
9/9/2014	Morning	B2	Park	Park	B	Park	0	1	1
9/9/2014	Morning	B2	Park	Park	B	Park	0	0	0
9/9/2014	Morning	B2	Park	Park	B	Park	0	0	0
9/9/2014	Morning	B2	Park	Park	B	Park	0	0	0
9/9/2014	Morning	B2	Park	Park	B	Park	0	0	0
9/9/2014	Afternoon	B20	Park	Park	B	Park	0	0	0
9/9/2014	Afternoon	B20	Park	Park	B	Park	0	0	0
9/9/2014	Afternoon	B20	Park	Park	B	Park	0	0	0
9/9/2014	Afternoon	B20	Park	Park	B	Park	0	0	0
9/9/2014	Afternoon	B20	Park	Park	B	Park	0	0	0
9/9/2014	Afternoon	B20	Park	Park	B	Park	0	0	0
9/9/2014	Afternoon	B21	Park	Park	B	Park	0	0	0
9/9/2014	Afternoon	B21	Park	Park	B	Park	0	0	0
9/9/2014	Afternoon	B21	Park	Park	B	Park	0	0	0
9/9/2014	Afternoon	B21	Park	Park	B	Park	0	0	0
9/9/2014	Afternoon	B21	Park	Park	B	Park	0	1	1
9/9/2014	Afternoon	B21	Park	Park	B	Park	0	1	1
9/9/2014	Afternoon	B22	Park	Park	B	Park	0	1	1
9/9/2014	Afternoon	B22	Park	Park	B	Park	0	1	1
9/9/2014	Afternoon	B22	Park	Park	B	Park	0	1	1
9/9/2014	Afternoon	B22	Park	Park	B	Park	0	2	2
9/9/2014	Afternoon	B22	Park	Park	B	Park	0	1	1
9/9/2014	Afternoon	B22	Park	Park	B	Park	0	2	2
9/9/2014	Afternoon	B23	Park	Park	B	Park	0	0	0
9/9/2014	Afternoon	B23	Park	Park	B	Park	0	0	0
9/9/2014	Afternoon	B23	Park	Park	B	Park	0	0	0
9/9/2014	Afternoon	B23	Park	Park	B	Park	0	0	0
9/9/2014	Afternoon	B23	Park	Park	B	Park	0	0	0
9/9/2014	Afternoon	B23	Park	Park	B	Park	0	1	1
9/9/2014	Afternoon	B24	Park	Park	B	Park	0	0	0
9/9/2014	Afternoon	B24	Park	Park	B	Park	0	0	0
9/9/2014	Afternoon	B24	Park	Park	B	Park	0	1	1
9/9/2014	Afternoon	B24	Park	Park	B	Park	0	2	2
9/9/2014	Afternoon	B24	Park	Park	B	Park	0	1	1
9/9/2014	Afternoon	B24	Park	Park	B	Park	0	4	4
10/9/2014	Morning	B25	Park	Park	B	Park	0	0	0
10/9/2014	Morning	B25	Park	Park	B	Park	0	3	3
10/9/2014	Morning	B25	Park	Park	B	Park	0	0	0
10/9/2014	Morning	B25	Park	Park	B	Park	0	0	0
10/9/2014	Morning	B25	Park	Park	B	Park	0	0	0
10/9/2014	Morning	B25	Park	Park	B	Park	0	0	0
10/9/2014	Morning	B26	Park	Park	B	Park	0	1	1
10/9/2014	Morning	B26	Park	Park	B	Park	0	0	0
10/9/2014	Morning	B26	Park	Park	B	Park	0	0	0
10/9/2014	Morning	B26	Park	Park	B	Park	0	0	0
10/9/2014	Morning	B26	Park	Park	B	Park	0	0	0
10/9/2014	Morning	B26	Park	Park	B	Park	0	0	0
10/9/2014	Morning	B27	Park	Park	B	Park	0	0	0
10/9/2014	Morning	B27	Park	Park	B	Park	0	0	0
10/9/2014	Morning	B27	Park	Park	B	Park	0	0	0
10/9/2014	Morning	B27	Park	Park	B	Park	0	0	0
10/9/2014	Morning	B27	Park	Park	B	Park	0	0	0
10/9/2014	Morning	B27	Park	Park	B	Park	0	0	0
10/9/2014	Morning	B28	Park	Park	B	Park	0	0	0
10/9/2014	Morning	B28	Park	Park	B	Park	0	0	0
10/9/2014	Morning	B28	Park	Park	B	Park	0	1	1
10/9/2014	Morning	B28	Park	Park	B	Park	0	0	0
10/9/2014	Morning	B28	Park	Park	B	Park	0	0	0
10/9/2014	Morning	B28	Park	Park	B	Park	0	0	0
10/9/2014	Morning	B29	Park	Park	B	Park	0	0	0
10/9/2014	Morning	B29	Park	Park	B	Park	0	0	0
10/9/2014	Morning	B29	Park	Park	B	Park	0	0	0
10/9/2014	Morning	B29	Park	Park	B	Park	0	0	0
10/9/2014	Morning	B29	Park	Park	B	Park	0	0	0
10/9/2014	Morning	B29	Park	Park	B	Park	0	0	0
9/9/2014	Morning	B3	Park	Park	B	Park	0	0	0
9/9/2014	Morning	B3	Park	Park	B	Park	0	1	1
9/9/2014	Morning	B3	Park	Park	B	Park	0	1	1
9/9/2014	Morning	B3	Park	Park	B	Park	0	0	0
9/9/2014	Morning	B3	Park	Park	B	Park	0	0	0
9/9/2014	Morning	B3	Park	Park	B	Park	0	0	0
10/9/2014	Morning	B30	Park	Park	B	Park	0	0	0
10/9/2014	Morning	B30	Park	Park	B	Park	0	1	1
10/9/2014	Morning	B30	Park	Park	B	Park	0	0	0
10/9/2014	Morning	B30	Park	Park	B	Park	0	0	0
10/9/2014	Morning	B30	Park	Park	B	Park	0	0	0
10/9/2014	Morning	B30	Park	Park	B	Park	0	1	1
10/9/2014	Morning	B31	Park	Park	B	Park	0	0	0
10/9/2014	Morning	B31	Park	Park	B	Park	0	1	1
10/9/2014	Morning	B31	Park	Park	B	Park	0	0	0
10/9/2014	Morning	B31	Park	Park	B	Park	0	0	0
10/9/2014	Morning	B31	Park	Park	B	Park	0	1	1
10/9/2014	Morning	B31	Park	Park	B	Park	0	0	0
10/9/2014	Morning	B32	Park	Park	B	Park	0	0	0
10/9/2014	Morning	B32	Park	Park	B	Park	0	0	0
10/9/2014	Morning	B32	Park	Park	B	Park	0	0	0
10/9/2014	Morning	B32	Park	Park	B	Park	0	0	0
10/9/2014	Morning	B32	Park	Park	B	Park	0	0	0
10/9/2014	Morning	B32	Park	Park	B	Park	0	1	1
10/9/2014	Morning	B33	Park	Park	B	Park	0	0	0
10/9/2014	Morning	B33	Park	Park	B	Park	0	0	0
10/9/2014	Morning	B33	Park	Park	B	Park	0	0	0
10/9/2014	Morning	B33	Park	Park	B	Park	0	0	0
10/9/2014	Morning	B33	Park	Park	B	Park	0	0	0
10/9/2014	Morning	B33	Park	Park	B	Park	0	1	1
10/9/2014	Morning	B34	Park	Park	B	Park	0	0	0
10/9/2014	Morning	B34	Park	Park	B	Park	0	0	0
10/9/2014	Morning	B34	Park	Park	B	Park	0	0	0
10/9/2014	Morning	B34	Park	Park	B	Park	0	0	0
10/9/2014	Morning	B34	Park	Park	B	Park	0	0	0
10/9/2014	Morning	B34	Park	Park	B	Park	0	0	0
10/9/2014	Morning	B35	Park	Park	B	Park	0	0	0
10/9/2014	Morning	B35	Park	Park	B	Park	0	0	0
10/9/2014	Morning	B35	Park	Park	B	Park	0	1	1
10/9/2014	Morning	B35	Park	Park	B	Park	0	1	1
10/9/2014	Morning	B35	Park	Park	B	Park	0	0	0
10/9/2014	Morning	B35	Park	Park	B	Park	0	0	0
10/9/2014	Morning	B36	Park	Park	B	Park	0	0	0
10/9/2014	Morning	B36	Park	Park	B	Park	0	0	0
10/9/2014	Morning	B36	Park	Park	B	Park	0	0	0
10/9/2014	Morning	B36	Park	Park	B	Park	0	0	0
10/9/2014	Morning	B36	Park	Park	B	Park	0	0	0
10/9/2014	Morning	B36	Park	Park	B	Park	0	0	0
10/9/2014	Afternoon	B37	Park	Park	B	Park	0	0	0
10/9/2014	Afternoon	B37	Park	Park	B	Park	0	1	1
10/9/2014	Afternoon	B37	Park	Park	B	Park	0	0	0
10/9/2014	Afternoon	B37	Park	Park	B	Park	0	0	0
10/9/2014	Afternoon	B37	Park	Park	B	Park	0	0	0
10/9/2014	Afternoon	B37	Park	Park	B	Park	0	0	0
10/9/2014	Afternoon	B38	Park	Park	B	Park	0	0	0
10/9/2014	Afternoon	B38	Park	Park	B	Park	0	0	0
10/9/2014	Afternoon	B38	Park	Park	B	Park	0	0	0
10/9/2014	Afternoon	B38	Park	Park	B	Park	0	0	0
10/9/2014	Afternoon	B38	Park	Park	B	Park	0	0	0
10/9/2014	Afternoon	B38	Park	Park	B	Park	0	3	3
10/9/2014	Afternoon	B39	Park	Park	B	Park	0	0	0
10/9/2014	Afternoon	B39	Park	Park	B	Park	0	0	0
10/9/2014	Afternoon	B39	Park	Park	B	Park	0	0	0
10/9/2014	Afternoon	B39	Park	Park	B	Park	0	0	0
10/9/2014	Afternoon	B39	Park	Park	B	Park	0	0	0
10/9/2014	Afternoon	B39	Park	Park	B	Park	0	0	0
9/9/2014	Morning	B4	Park	Park	B	Park	0	0	0
9/9/2014	Morning	B4	Park	Park	B	Park	0	0	0
9/9/2014	Morning	B4	Park	Park	B	Park	0	0	0
9/9/2014	Morning	B4	Park	Park	B	Park	0	0	0
9/9/2014	Morning	B4	Park	Park	B	Park	0	0	0
9/9/2014	Morning	B4	Park	Park	B	Park	0	0	0
10/9/2014	Afternoon	B40	Park	Park	B	Park	0	0	0
10/9/2014	Afternoon	B40	Park	Park	B	Park	0	0	0
10/9/2014	Afternoon	B40	Park	Park	B	Park	0	0	0
10/9/2014	Afternoon	B40	Park	Park	B	Park	0	1	1
10/9/2014	Afternoon	B40	Park	Park	B	Park	0	0	0
10/9/2014	Afternoon	B40	Park	Park	B	Park	0	1	1
10/9/2014	Afternoon	B41	Park	Park	B	Park	0	0	0
10/9/2014	Afternoon	B41	Park	Park	B	Park	0	0	0
10/9/2014	Afternoon	B41	Park	Park	B	Park	0	0	0
10/9/2014	Afternoon	B41	Park	Park	B	Park	0	0	0
10/9/2014	Afternoon	B41	Park	Park	B	Park	0	0	0
10/9/2014	Afternoon	B41	Park	Park	B	Park	0	0	0
10/9/2014	Afternoon	B42	Park	Park	B	Park	0	0	0
10/9/2014	Afternoon	B42	Park	Park	B	Park	0	2	2
10/9/2014	Afternoon	B42	Park	Park	B	Park	0	0	0
10/9/2014	Afternoon	B42	Park	Park	B	Park	0	0	0
10/9/2014	Afternoon	B42	Park	Park	B	Park	0	0	0
10/9/2014	Afternoon	B42	Park	Park	B	Park	0	1	1
10/9/2014	Afternoon	B43	Park	Park	B	Park	0	0	0
10/9/2014	Afternoon	B43	Park	Park	B	Park	0	0	0
10/9/2014	Afternoon	B43	Park	Park	B	Park	0	0	0
10/9/2014	Afternoon	B43	Park	Park	B	Park	0	0	0
10/9/2014	Afternoon	B43	Park	Park	B	Park	0	0	0
10/9/2014	Afternoon	B43	Park	Park	B	Park	0	0	0
10/9/2014	Afternoon	B44	Park	Park	B	Park	0	0	0
10/9/2014	Afternoon	B44	Park	Park	B	Park	0	1	1
10/9/2014	Afternoon	B44	Park	Park	B	Park	0	0	0
10/9/2014	Afternoon	B44	Park	Park	B	Park	0	1	1
10/9/2014	Afternoon	B44	Park	Park	B	Park	0	1	1
10/9/2014	Afternoon	B44	Park	Park	B	Park	0	1	1
10/9/2014	Afternoon	B45	Park	Park	B	Park	0	0	0
10/9/2014	Afternoon	B45	Park	Park	B	Park	0	0	0
10/9/2014	Afternoon	B45	Park	Park	B	Park	0	2	2
10/9/2014	Afternoon	B45	Park	Park	B	Park	0	4	4
10/9/2014	Afternoon	B45	Park	Park	B	Park	0	0	0
10/9/2014	Afternoon	B45	Park	Park	B	Park	0	1	1
10/9/2014	Afternoon	B46	Park	Park	B	Park	0	0	0
10/9/2014	Afternoon	B46	Park	Park	B	Park	0	1	1
10/9/2014	Afternoon	B46	Park	Park	B	Park	0	0	0
10/9/2014	Afternoon	B46	Park	Park	B	Park	0	0	0
10/9/2014	Afternoon	B46	Park	Park	B	Park	0	0	0
10/9/2014	Afternoon	B46	Park	Park	B	Park	0	0	0
10/9/2014	Afternoon	B47	Park	Park	B	Park	0	0	0
10/9/2014	Afternoon	B47	Park	Park	B	Park	0	0	0
10/9/2014	Afternoon	B47	Park	Park	B	Park	0	0	0
10/9/2014	Afternoon	B47	Park	Park	B	Park	0	0	0
10/9/2014	Afternoon	B47	Park	Park	B	Park	0	0	0
10/9/2014	Afternoon	B47	Park	Park	B	Park	0	0	0
10/9/2014	Afternoon	B48	Park	Park	B	Park	0	1	1
10/9/2014	Afternoon	B48	Park	Park	B	Park	0	4	4
10/9/2014	Afternoon	B48	Park	Park	B	Park	0	1	1
10/9/2014	Afternoon	B48	Park	Park	B	Park	0	2	2
10/9/2014	Afternoon	B48	Park	Park	B	Park	0	0	0
10/9/2014	Afternoon	B48	Park	Park	B	Park	0	0	0
9/9/2014	Morning	B5	Park	Park	B	Park	0	0	0
9/9/2014	Morning	B5	Park	Park	B	Park	0	0	0
9/9/2014	Morning	B5	Park	Park	B	Park	0	0	0
9/9/2014	Morning	B5	Park	Park	B	Park	0	0	0
9/9/2014	Morning	B5	Park	Park	B	Park	0	0	0
9/9/2014	Morning	B5	Park	Park	B	Park	0	0	0
9/9/2014	Morning	B6	Park	Park	B	Park	0	0	0
9/9/2014	Morning	B6	Park	Park	B	Park	0	1	1
9/9/2014	Morning	B6	Park	Park	B	Park	0	1	1
9/9/2014	Morning	B6	Park	Park	B	Park	0	1	1
9/9/2014	Morning	B6	Park	Park	B	Park	0	0	0
9/9/2014	Morning	B6	Park	Park	B	Park	0	0	0
9/9/2014	Morning	B7	Park	Park	B	Park	0	0	0
9/9/2014	Morning	B7	Park	Park	B	Park	0	0	0
9/9/2014	Morning	B7	Park	Park	B	Park	0	0	0
9/9/2014	Morning	B7	Park	Park	B	Park	0	0	0
9/9/2014	Morning	B7	Park	Park	B	Park	0	0	0
9/9/2014	Morning	B7	Park	Park	B	Park	0	0	0
9/9/2014	Morning	B8	Park	Park	B	Park	0	0	0
9/9/2014	Morning	B8	Park	Park	B	Park	0	0	0
9/9/2014	Morning	B8	Park	Park	B	Park	0	0	0
9/9/2014	Morning	B8	Park	Park	B	Park	0	0	0
9/9/2014	Morning	B8	Park	Park	B	Park	0	0	0
9/9/2014	Morning	B8	Park	Park	B	Park	0	0	0
9/9/2014	Morning	B9	Park	Park	B	Park	0	0	0
9/9/2014	Morning	B9	Park	Park	B	Park	0	0	0
9/9/2014	Morning	B9	Park	Park	B	Park	0	0	0
9/9/2014	Morning	B9	Park	Park	B	Park	0	0	0
9/9/2014	Morning	B9	Park	Park	B	Park	0	0	0
9/9/2014	Morning	B9	Park	Park	B	Park	0	0	0
16/09/2014	Morning	C1	Park	Park	C	Park	0	1	1
16/09/2014	Morning	C1	Park	Park	C	Park	0	0	0
16/09/2014	Morning	C1	Park	Park	C	Park	0	0	0
16/09/2014	Morning	C1	Park	Park	C	Park	0	1	1
16/09/2014	Morning	C1	Park	Park	C	Park	0	0	0
16/09/2014	Morning	C1	Park	Park	C	Park	0	0	0
16/09/2014	Morning	C10	Park	Park	C	Park	0	1	1
16/09/2014	Morning	C10	Park	Park	C	Park	0	0	0
16/09/2014	Morning	C10	Park	Park	C	Park	0	0	0
16/09/2014	Morning	C10	Park	Park	C	Park	0	0	0
16/09/2014	Morning	C10	Park	Park	C	Park	0	0	0
16/09/2014	Morning	C10	Park	Park	C	Park	0	0	0
16/09/2014	Morning	C11	Park	Park	C	Park	0	0	0
16/09/2014	Morning	C11	Park	Park	C	Park	0	1	1
16/09/2014	Morning	C11	Park	Park	C	Park	0	0	0
16/09/2014	Morning	C11	Park	Park	C	Park	0	0	0
16/09/2014	Morning	C11	Park	Park	C	Park	0	0	0
16/09/2014	Morning	C11	Park	Park	C	Park	0	0	0
16/09/2014	Morning	C12	Park	Park	C	Park	0	0	0
16/09/2014	Morning	C12	Park	Park	C	Park	0	0	0
16/09/2014	Morning	C12	Park	Park	C	Park	0	0	0
16/09/2014	Morning	C12	Park	Park	C	Park	0	0	0
16/09/2014	Morning	C12	Park	Park	C	Park	0	0	0
16/09/2014	Morning	C12	Park	Park	C	Park	0	0	0
16/09/2014	Afternoon	C13	Park	Park	C	Park	0	8	8
16/09/2014	Afternoon	C13	Park	Park	C	Park	0	1	1
16/09/2014	Afternoon	C13	Park	Park	C	Park	0	2	2
16/09/2014	Afternoon	C13	Park	Park	C	Park	0	1	1
16/09/2014	Afternoon	C13	Park	Park	C	Park	0	0	0
16/09/2014	Afternoon	C13	Park	Park	C	Park	0	0	0
16/09/2014	Afternoon	C14	Park	Park	C	Park	0	0	0
16/09/2014	Afternoon	C14	Park	Park	C	Park	0	0	0
16/09/2014	Afternoon	C14	Park	Park	C	Park	0	0	0
16/09/2014	Afternoon	C14	Park	Park	C	Park	1	0	1
16/09/2014	Afternoon	C14	Park	Park	C	Park	0	0	0
16/09/2014	Afternoon	C14	Park	Park	C	Park	0	0	0
16/09/2014	Afternoon	C15	Park	Park	C	Park	0	0	0
16/09/2014	Afternoon	C15	Park	Park	C	Park	0	0	0
16/09/2014	Afternoon	C15	Park	Park	C	Park	0	1	1
16/09/2014	Afternoon	C15	Park	Park	C	Park	0	1	1
16/09/2014	Afternoon	C15	Park	Park	C	Park	0	0	0
16/09/2014	Afternoon	C15	Park	Park	C	Park	0	3	3
16/09/2014	Afternoon	C16	Park	Park	C	Park	0	0	0
16/09/2014	Afternoon	C16	Park	Park	C	Park	0	0	0
16/09/2014	Afternoon	C16	Park	Park	C	Park	0	0	0
16/09/2014	Afternoon	C16	Park	Park	C	Park	0	0	0
16/09/2014	Afternoon	C16	Park	Park	C	Park	0	0	0
16/09/2014	Afternoon	C16	Park	Park	C	Park	0	1	1
16/09/2014	Afternoon	C17	Park	Park	C	Park	0	0	0
16/09/2014	Afternoon	C17	Park	Park	C	Park	0	0	0
16/09/2014	Afternoon	C17	Park	Park	C	Park	0	0	0
16/09/2014	Afternoon	C17	Park	Park	C	Park	0	0	0
16/09/2014	Afternoon	C17	Park	Park	C	Park	0	0	0
16/09/2014	Afternoon	C17	Park	Park	C	Park	0	1	1
16/09/2014	Afternoon	C18	Park	Park	C	Park	0	0	0
16/09/2014	Afternoon	C18	Park	Park	C	Park	0	1	1
16/09/2014	Afternoon	C18	Park	Park	C	Park	0	1	1
16/09/2014	Afternoon	C18	Park	Park	C	Park	0	3	3
16/09/2014	Afternoon	C18	Park	Park	C	Park	0	0	0
16/09/2014	Afternoon	C18	Park	Park	C	Park	0	0	0
16/09/2014	Afternoon	C19	Park	Park	C	Park	0	0	0
16/09/2014	Afternoon	C19	Park	Park	C	Park	0	2	2
16/09/2014	Afternoon	C19	Park	Park	C	Park	0	1	1
16/09/2014	Afternoon	C19	Park	Park	C	Park	0	3	3
16/09/2014	Afternoon	C19	Park	Park	C	Park	0	0	0
16/09/2014	Afternoon	C19	Park	Park	C	Park	0	0	0
16/09/2014	Morning	C2	Park	Park	C	Park	0	0	0
16/09/2014	Morning	C2	Park	Park	C	Park	0	0	0
16/09/2014	Morning	C2	Park	Park	C	Park	0	0	0
16/09/2014	Morning	C2	Park	Park	C	Park	0	0	0
16/09/2014	Morning	C2	Park	Park	C	Park	0	0	0
16/09/2014	Morning	C2	Park	Park	C	Park	0	1	1
16/09/2014	Afternoon	C20	Park	Park	C	Park	0	3	3
16/09/2014	Afternoon	C20	Park	Park	C	Park	0	0	0
16/09/2014	Afternoon	C20	Park	Park	C	Park	0	2	2
16/09/2014	Afternoon	C20	Park	Park	C	Park	0	3	3
16/09/2014	Afternoon	C20	Park	Park	C	Park	0	0	0
16/09/2014	Afternoon	C20	Park	Park	C	Park	0	0	0
16/09/2014	Afternoon	C21	Park	Park	C	Park	0	0	0
16/09/2014	Afternoon	C21	Park	Park	C	Park	0	1	1
16/09/2014	Afternoon	C21	Park	Park	C	Park	0	1	1
16/09/2014	Afternoon	C21	Park	Park	C	Park	0	0	0
16/09/2014	Afternoon	C21	Park	Park	C	Park	0	0	0
16/09/2014	Afternoon	C21	Park	Park	C	Park	0	0	0
16/09/2014	Afternoon	C22	Park	Park	C	Park	0	0	0
16/09/2014	Afternoon	C22	Park	Park	C	Park	0	0	0
16/09/2014	Afternoon	C22	Park	Park	C	Park	0	0	0
16/09/2014	Afternoon	C22	Park	Park	C	Park	0	0	0
16/09/2014	Afternoon	C22	Park	Park	C	Park	0	1	1
16/09/2014	Afternoon	C22	Park	Park	C	Park	0	0	0
16/09/2014	Afternoon	C23	Park	Park	C	Park	0	0	0
16/09/2014	Afternoon	C23	Park	Park	C	Park	0	1	1
16/09/2014	Afternoon	C23	Park	Park	C	Park	0	0	0
16/09/2014	Afternoon	C23	Park	Park	C	Park	0	0	0
16/09/2014	Afternoon	C23	Park	Park	C	Park	0	0	0
16/09/2014	Afternoon	C23	Park	Park	C	Park	0	0	0
16/09/2014	Afternoon	C24	Park	Park	C	Park	0	0	0
16/09/2014	Afternoon	C24	Park	Park	C	Park	0	0	0
16/09/2014	Afternoon	C24	Park	Park	C	Park	0	0	0
16/09/2014	Afternoon	C24	Park	Park	C	Park	0	0	0
16/09/2014	Afternoon	C24	Park	Park	C	Park	0	0	0
16/09/2014	Afternoon	C24	Park	Park	C	Park	0	0	0
17/09/2014	Morning	C25	Park	Park	C	Park	0	1	1
17/09/2014	Morning	C25	Park	Park	C	Park	0	1	1
17/09/2014	Morning	C25	Park	Park	C	Park	0	0	0
17/09/2014	Morning	C25	Park	Park	C	Park	0	0	0
17/09/2014	Morning	C25	Park	Park	C	Park	0	0	0
17/09/2014	Morning	C25	Park	Park	C	Park	0	1	1
17/09/2014	Morning	C26	Park	Park	C	Park	0	1	1
17/09/2014	Morning	C26	Park	Park	C	Park	0	1	1
17/09/2014	Morning	C26	Park	Park	C	Park	0	0	0
17/09/2014	Morning	C26	Park	Park	C	Park	0	1	1
17/09/2014	Morning	C26	Park	Park	C	Park	0	0	0
17/09/2014	Morning	C26	Park	Park	C	Park	0	2	2
17/09/2014	Morning	C27	Park	Park	C	Park	0	1	1
17/09/2014	Morning	C27	Park	Park	C	Park	0	0	0
17/09/2014	Morning	C27	Park	Park	C	Park	0	0	0
17/09/2014	Morning	C27	Park	Park	C	Park	0	0	0
17/09/2014	Morning	C27	Park	Park	C	Park	0	0	0
17/09/2014	Morning	C27	Park	Park	C	Park	0	0	0
17/09/2014	Morning	C28	Park	Park	C	Park	0	0	0
17/09/2014	Morning	C28	Park	Park	C	Park	0	0	0
17/09/2014	Morning	C28	Park	Park	C	Park	0	0	0
17/09/2014	Morning	C28	Park	Park	C	Park	0	0	0
17/09/2014	Morning	C28	Park	Park	C	Park	0	0	0
17/09/2014	Morning	C28	Park	Park	C	Park	0	1	1
17/09/2014	Morning	C29	Park	Park	C	Park	0	0	0
17/09/2014	Morning	C29	Park	Park	C	Park	0	0	0
17/09/2014	Morning	C29	Park	Park	C	Park	1	1	2
17/09/2014	Morning	C29	Park	Park	C	Park	0	0	0
17/09/2014	Morning	C29	Park	Park	C	Park	0	0	0
17/09/2014	Morning	C29	Park	Park	C	Park	0	0	0
16/09/2014	Morning	C3	Park	Park	C	Park	0	1	1
16/09/2014	Morning	C3	Park	Park	C	Park	0	1	1
16/09/2014	Morning	C3	Park	Park	C	Park	0	0	0
16/09/2014	Morning	C3	Park	Park	C	Park	0	0	0
16/09/2014	Morning	C3	Park	Park	C	Park	0	0	0
16/09/2014	Morning	C3	Park	Park	C	Park	0	0	0
17/09/2014	Morning	C30	Park	Park	C	Park	0	0	0
17/09/2014	Morning	C30	Park	Park	C	Park	0	0	0
17/09/2014	Morning	C30	Park	Park	C	Park	0	0	0
17/09/2014	Morning	C30	Park	Park	C	Park	0	0	0
17/09/2014	Morning	C30	Park	Park	C	Park	0	1	1
17/09/2014	Morning	C30	Park	Park	C	Park	0	0	0
17/09/2014	Morning	C31	Park	Park	C	Park	0	0	0
17/09/2014	Morning	C31	Park	Park	C	Park	0	1	1
17/09/2014	Morning	C31	Park	Park	C	Park	0	0	0
17/09/2014	Morning	C31	Park	Park	C	Park	0	0	0
17/09/2014	Morning	C31	Park	Park	C	Park	0	0	0
17/09/2014	Morning	C31	Park	Park	C	Park	0	0	0
17/09/2014	Morning	C32	Park	Park	C	Park	0	0	0
17/09/2014	Morning	C32	Park	Park	C	Park	0	0	0
17/09/2014	Morning	C32	Park	Park	C	Park	0	0	0
17/09/2014	Morning	C32	Park	Park	C	Park	0	0	0
17/09/2014	Morning	C32	Park	Park	C	Park	0	0	0
17/09/2014	Morning	C32	Park	Park	C	Park	0	1	1
17/09/2014	Morning	C33	Park	Park	C	Park	0	0	0
17/09/2014	Morning	C33	Park	Park	C	Park	0	0	0
17/09/2014	Morning	C33	Park	Park	C	Park	0	0	0
17/09/2014	Morning	C33	Park	Park	C	Park	0	0	0
17/09/2014	Morning	C33	Park	Park	C	Park	0	0	0
17/09/2014	Morning	C33	Park	Park	C	Park	0	0	0
17/09/2014	Morning	C34	Park	Park	C	Park	0	0	0
17/09/2014	Morning	C34	Park	Park	C	Park	0	0	0
17/09/2014	Morning	C34	Park	Park	C	Park	0	0	0
17/09/2014	Morning	C34	Park	Park	C	Park	0	0	0
17/09/2014	Morning	C34	Park	Park	C	Park	0	0	0
17/09/2014	Morning	C34	Park	Park	C	Park	0	0	0
17/09/2014	Morning	C35	Park	Park	C	Park	0	0	0
17/09/2014	Morning	C35	Park	Park	C	Park	0	0	0
17/09/2014	Morning	C35	Park	Park	C	Park	0	1	1
17/09/2014	Morning	C35	Park	Park	C	Park	0	0	0
17/09/2014	Morning	C35	Park	Park	C	Park	0	0	0
17/09/2014	Morning	C35	Park	Park	C	Park	0	2	2
17/09/2014	Morning	C36	Park	Park	C	Park	0	1	1
17/09/2014	Morning	C36	Park	Park	C	Park	0	0	0
17/09/2014	Morning	C36	Park	Park	C	Park	0	0	0
17/09/2014	Morning	C36	Park	Park	C	Park	0	0	0
17/09/2014	Morning	C36	Park	Park	C	Park	0	1	1
17/09/2014	Morning	C36	Park	Park	C	Park	0	0	0
17/09/2014	Afternoon	C37	Park	Park	C	Park	0	0	0
17/09/2014	Afternoon	C37	Park	Park	C	Park	0	1	1
17/09/2014	Afternoon	C37	Park	Park	C	Park	0	0	0
17/09/2014	Afternoon	C37	Park	Park	C	Park	0	0	0
17/09/2014	Afternoon	C37	Park	Park	C	Park	0	0	0
17/09/2014	Afternoon	C37	Park	Park	C	Park	0	0	0
17/09/2014	Afternoon	C38	Park	Park	C	Park	0	0	0
17/09/2014	Afternoon	C38	Park	Park	C	Park	0	0	0
17/09/2014	Afternoon	C38	Park	Park	C	Park	0	0	0
17/09/2014	Afternoon	C38	Park	Park	C	Park	0	0	0
17/09/2014	Afternoon	C38	Park	Park	C	Park	0	0	0
17/09/2014	Afternoon	C38	Park	Park	C	Park	0	0	0
17/09/2014	Afternoon	C39	Park	Park	C	Park	0	0	0
17/09/2014	Afternoon	C39	Park	Park	C	Park	0	0	0
17/09/2014	Afternoon	C39	Park	Park	C	Park	0	3	3
17/09/2014	Afternoon	C39	Park	Park	C	Park	0	3	3
17/09/2014	Afternoon	C39	Park	Park	C	Park	0	1	1
17/09/2014	Afternoon	C39	Park	Park	C	Park	0	3	3
16/09/2014	Morning	C4	Park	Park	C	Park	0	0	0
16/09/2014	Morning	C4	Park	Park	C	Park	0	3	3
16/09/2014	Morning	C4	Park	Park	C	Park	0	0	0
16/09/2014	Morning	C4	Park	Park	C	Park	0	1	1
16/09/2014	Morning	C4	Park	Park	C	Park	0	0	0
16/09/2014	Morning	C4	Park	Park	C	Park	0	0	0
17/09/2014	Afternoon	C40	Park	Park	C	Park	0	2	2
17/09/2014	Afternoon	C40	Park	Park	C	Park	0	2	2
17/09/2014	Afternoon	C40	Park	Park	C	Park	0	2	2
17/09/2014	Afternoon	C40	Park	Park	C	Park	0	5	5
17/09/2014	Afternoon	C40	Park	Park	C	Park	0	3	3
17/09/2014	Afternoon	C40	Park	Park	C	Park	0	1	1
17/09/2014	Afternoon	C41	Park	Park	C	Park	0	2	2
17/09/2014	Afternoon	C41	Park	Park	C	Park	0	4	4
17/09/2014	Afternoon	C41	Park	Park	C	Park	0	1	1
17/09/2014	Afternoon	C41	Park	Park	C	Park	0	1	1
17/09/2014	Afternoon	C41	Park	Park	C	Park	0	3	3
17/09/2014	Afternoon	C41	Park	Park	C	Park	0	1	1
17/09/2014	Afternoon	C42	Park	Park	C	Park	0	1	1
17/09/2014	Afternoon	C42	Park	Park	C	Park	0	0	0
17/09/2014	Afternoon	C42	Park	Park	C	Park	0	0	0
17/09/2014	Afternoon	C42	Park	Park	C	Park	0	0	0
17/09/2014	Afternoon	C42	Park	Park	C	Park	0	0	0
17/09/2014	Afternoon	C42	Park	Park	C	Park	0	0	0
17/09/2014	Afternoon	C43	Park	Park	C	Park	0	0	0
17/09/2014	Afternoon	C43	Park	Park	C	Park	0	0	0
17/09/2014	Afternoon	C43	Park	Park	C	Park	0	3	3
17/09/2014	Afternoon	C43	Park	Park	C	Park	0	1	1
17/09/2014	Afternoon	C43	Park	Park	C	Park	0	2	2
17/09/2014	Afternoon	C43	Park	Park	C	Park	0	0	0
17/09/2014	Afternoon	C44	Park	Park	C	Park	0	1	1
17/09/2014	Afternoon	C44	Park	Park	C	Park	0	1	1
17/09/2014	Afternoon	C44	Park	Park	C	Park	0	0	0
17/09/2014	Afternoon	C44	Park	Park	C	Park	0	0	0
17/09/2014	Afternoon	C44	Park	Park	C	Park	0	0	0
17/09/2014	Afternoon	C44	Park	Park	C	Park	0	1	1
17/09/2014	Afternoon	C45	Park	Park	C	Park	0	1	1
17/09/2014	Afternoon	C45	Park	Park	C	Park	0	0	0
17/09/2014	Afternoon	C45	Park	Park	C	Park	0	0	0
17/09/2014	Afternoon	C45	Park	Park	C	Park	0	1	1
17/09/2014	Afternoon	C45	Park	Park	C	Park	0	0	0
17/09/2014	Afternoon	C45	Park	Park	C	Park	0	0	0
17/09/2014	Afternoon	C46	Park	Park	C	Park	0	1	1
17/09/2014	Afternoon	C46	Park	Park	C	Park	0	2	2
17/09/2014	Afternoon	C46	Park	Park	C	Park	0	1	1
17/09/2014	Afternoon	C46	Park	Park	C	Park	0	0	0
17/09/2014	Afternoon	C46	Park	Park	C	Park	0	2	2
17/09/2014	Afternoon	C46	Park	Park	C	Park	0	1	1
17/09/2014	Afternoon	C47	Park	Park	C	Park	0	0	0
17/09/2014	Afternoon	C47	Park	Park	C	Park	0	2	2
17/09/2014	Afternoon	C47	Park	Park	C	Park	0	0	0
17/09/2014	Afternoon	C47	Park	Park	C	Park	0	2	2
17/09/2014	Afternoon	C47	Park	Park	C	Park	0	0	0
17/09/2014	Afternoon	C47	Park	Park	C	Park	0	0	0
17/09/2014	Afternoon	C48	Park	Park	C	Park	0	0	0
17/09/2014	Afternoon	C48	Park	Park	C	Park	0	1	1
17/09/2014	Afternoon	C48	Park	Park	C	Park	0	0	0
17/09/2014	Afternoon	C48	Park	Park	C	Park	0	0	0
17/09/2014	Afternoon	C48	Park	Park	C	Park	0	0	0
17/09/2014	Afternoon	C48	Park	Park	C	Park	0	0	0
16/09/2014	Morning	C5	Park	Park	C	Park	0	0	0
16/09/2014	Morning	C5	Park	Park	C	Park	1	0	1
16/09/2014	Morning	C5	Park	Park	C	Park	0	0	0
16/09/2014	Morning	C5	Park	Park	C	Park	0	0	0
16/09/2014	Morning	C5	Park	Park	C	Park	0	0	0
16/09/2014	Morning	C5	Park	Park	C	Park	0	0	0
16/09/2014	Morning	C6	Park	Park	C	Park	0	1	1
16/09/2014	Morning	C6	Park	Park	C	Park	0	0	0
16/09/2014	Morning	C6	Park	Park	C	Park	0	0	0
16/09/2014	Morning	C6	Park	Park	C	Park	0	0	0
16/09/2014	Morning	C6	Park	Park	C	Park	0	2	2
16/09/2014	Morning	C6	Park	Park	C	Park	0	0	0
16/09/2014	Morning	C7	Park	Park	C	Park	0	0	0
16/09/2014	Morning	C7	Park	Park	C	Park	0	5	5
16/09/2014	Morning	C7	Park	Park	C	Park	0	1	1
16/09/2014	Morning	C7	Park	Park	C	Park	0	0	0
16/09/2014	Morning	C7	Park	Park	C	Park	0	3	3
16/09/2014	Morning	C7	Park	Park	C	Park	0	3	3
16/09/2014	Morning	C8	Park	Park	C	Park	0	3	3
16/09/2014	Morning	C8	Park	Park	C	Park	1	2	3
16/09/2014	Morning	C8	Park	Park	C	Park	0	1	1
16/09/2014	Morning	C8	Park	Park	C	Park	0	2	2
16/09/2014	Morning	C8	Park	Park	C	Park	0	0	0
16/09/2014	Morning	C8	Park	Park	C	Park	0	1	1
16/09/2014	Morning	C9	Park	Park	C	Park	0	0	0
16/09/2014	Morning	C9	Park	Park	C	Park	0	0	0
16/09/2014	Morning	C9	Park	Park	C	Park	0	1	1
16/09/2014	Morning	C9	Park	Park	C	Park	0	2	2
16/09/2014	Morning	C9	Park	Park	C	Park	0	1	1
16/09/2014	Morning	C9	Park	Park	C	Park	0	0	0
23/09/2014	Morning	D1	Park	Park	D	Park	0	0	0
23/09/2014	Morning	D1	Park	Park	D	Park	0	0	0
23/09/2014	Morning	D1	Park	Park	D	Park	0	0	0
23/09/2014	Morning	D1	Park	Park	D	Park	0	0	0
23/09/2014	Morning	D1	Park	Park	D	Park	0	0	0
23/09/2014	Morning	D1	Park	Park	D	Park	0	0	0
23/09/2014	Morning	D10	Park	Park	D	Park	0	0	0
23/09/2014	Morning	D10	Park	Park	D	Park	0	0	0
23/09/2014	Morning	D10	Park	Park	D	Park	2	0	2
23/09/2014	Morning	D10	Park	Park	D	Park	0	0	0
23/09/2014	Morning	D10	Park	Park	D	Park	0	0	0
23/09/2014	Morning	D10	Park	Park	D	Park	0	0	0
23/09/2014	Morning	D11	Park	Park	D	Park	0	0	0
23/09/2014	Morning	D11	Park	Park	D	Park	0	0	0
23/09/2014	Morning	D11	Park	Park	D	Park	0	0	0
23/09/2014	Morning	D11	Park	Park	D	Park	0	0	0
23/09/2014	Morning	D11	Park	Park	D	Park	0	0	0
23/09/2014	Morning	D11	Park	Park	D	Park	0	1	1
23/09/2014	Morning	D12	Park	Park	D	Park	0	1	1
23/09/2014	Morning	D12	Park	Park	D	Park	0	0	0
23/09/2014	Morning	D12	Park	Park	D	Park	0	0	0
23/09/2014	Morning	D12	Park	Park	D	Park	0	0	0
23/09/2014	Morning	D12	Park	Park	D	Park	0	0	0
23/09/2014	Morning	D12	Park	Park	D	Park	0	0	0
23/09/2014	Afternoon	D13	Park	Park	D	Park	0	0	0
23/09/2014	Afternoon	D13	Park	Park	D	Park	0	0	0
23/09/2014	Afternoon	D13	Park	Park	D	Park	0	1	1
23/09/2014	Afternoon	D13	Park	Park	D	Park	0	2	2
23/09/2014	Afternoon	D13	Park	Park	D	Park	0	0	0
23/09/2014	Afternoon	D13	Park	Park	D	Park	0	0	0
23/09/2014	Afternoon	D14	Park	Park	D	Park	0	0	0
23/09/2014	Afternoon	D14	Park	Park	D	Park	0	0	0
23/09/2014	Afternoon	D14	Park	Park	D	Park	0	0	0
23/09/2014	Afternoon	D14	Park	Park	D	Park	0	0	0
23/09/2014	Afternoon	D14	Park	Park	D	Park	0	0	0
23/09/2014	Afternoon	D14	Park	Park	D	Park	0	0	0
23/09/2014	Afternoon	D15	Park	Park	D	Park	0	0	0
23/09/2014	Afternoon	D15	Park	Park	D	Park	0	0	0
23/09/2014	Afternoon	D15	Park	Park	D	Park	0	1	1
23/09/2014	Afternoon	D15	Park	Park	D	Park	0	0	0
23/09/2014	Afternoon	D15	Park	Park	D	Park	0	0	0
23/09/2014	Afternoon	D15	Park	Park	D	Park	0	0	0
23/09/2014	Afternoon	D16	Park	Park	D	Park	0	0	0
23/09/2014	Afternoon	D16	Park	Park	D	Park	0	0	0
23/09/2014	Afternoon	D16	Park	Park	D	Park	0	1	1
23/09/2014	Afternoon	D16	Park	Park	D	Park	0	1	1
23/09/2014	Afternoon	D16	Park	Park	D	Park	0	0	0
23/09/2014	Afternoon	D16	Park	Park	D	Park	0	1	1
23/09/2014	Afternoon	D17	Park	Park	D	Park	0	0	0
23/09/2014	Afternoon	D17	Park	Park	D	Park	0	0	0
23/09/2014	Afternoon	D17	Park	Park	D	Park	0	0	0
23/09/2014	Afternoon	D17	Park	Park	D	Park	0	3	3
23/09/2014	Afternoon	D17	Park	Park	D	Park	0	2	2
23/09/2014	Afternoon	D17	Park	Park	D	Park	0	4	4
23/09/2014	Afternoon	D18	Park	Park	D	Park	0	0	0
23/09/2014	Afternoon	D18	Park	Park	D	Park	0	0	0
23/09/2014	Afternoon	D18	Park	Park	D	Park	0	0	0
23/09/2014	Afternoon	D18	Park	Park	D	Park	0	0	0
23/09/2014	Afternoon	D18	Park	Park	D	Park	0	0	0
23/09/2014	Afternoon	D18	Park	Park	D	Park	0	0	0
23/09/2014	Afternoon	D19	Park	Park	D	Park	0	0	0
23/09/2014	Afternoon	D19	Park	Park	D	Park	0	1	1
23/09/2014	Afternoon	D19	Park	Park	D	Park	0	0	0
23/09/2014	Afternoon	D19	Park	Park	D	Park	0	0	0
23/09/2014	Afternoon	D19	Park	Park	D	Park	0	0	0
23/09/2014	Afternoon	D19	Park	Park	D	Park	0	0	0
23/09/2014	Morning	D2	Park	Park	D	Park	0	0	0
23/09/2014	Morning	D2	Park	Park	D	Park	0	2	2
23/09/2014	Morning	D2	Park	Park	D	Park	0	0	0
23/09/2014	Morning	D2	Park	Park	D	Park	0	0	0
23/09/2014	Morning	D2	Park	Park	D	Park	0	0	0
23/09/2014	Morning	D2	Park	Park	D	Park	0	0	0
23/09/2014	Afternoon	D20	Park	Park	D	Park	0	0	0
23/09/2014	Afternoon	D20	Park	Park	D	Park	0	0	0
23/09/2014	Afternoon	D20	Park	Park	D	Park	0	1	1
23/09/2014	Afternoon	D20	Park	Park	D	Park	0	0	0
23/09/2014	Afternoon	D20	Park	Park	D	Park	0	0	0
23/09/2014	Afternoon	D20	Park	Park	D	Park	0	3	3
23/09/2014	Afternoon	D21	Park	Park	D	Park	0	0	0
23/09/2014	Afternoon	D21	Park	Park	D	Park	0	0	0
23/09/2014	Afternoon	D21	Park	Park	D	Park	0	0	0
23/09/2014	Afternoon	D21	Park	Park	D	Park	0	0	0
23/09/2014	Afternoon	D21	Park	Park	D	Park	0	0	0
23/09/2014	Afternoon	D21	Park	Park	D	Park	0	0	0
23/09/2014	Afternoon	D22	Park	Park	D	Park	0	0	0
23/09/2014	Afternoon	D22	Park	Park	D	Park	0	0	0
23/09/2014	Afternoon	D22	Park	Park	D	Park	0	0	0
23/09/2014	Afternoon	D22	Park	Park	D	Park	0	0	0
23/09/2014	Afternoon	D22	Park	Park	D	Park	0	0	0
23/09/2014	Afternoon	D22	Park	Park	D	Park	0	0	0
23/09/2014	Afternoon	D23	Park	Park	D	Park	0	0	0
23/09/2014	Afternoon	D23	Park	Park	D	Park	0	1	1
23/09/2014	Afternoon	D23	Park	Park	D	Park	0	0	0
23/09/2014	Afternoon	D23	Park	Park	D	Park	0	2	2
23/09/2014	Afternoon	D23	Park	Park	D	Park	0	0	0
23/09/2014	Afternoon	D23	Park	Park	D	Park	0	0	0
23/09/2014	Afternoon	D24	Park	Park	D	Park	0	0	0
23/09/2014	Afternoon	D24	Park	Park	D	Park	0	0	0
23/09/2014	Afternoon	D24	Park	Park	D	Park	0	1	1
23/09/2014	Afternoon	D24	Park	Park	D	Park	0	0	0
23/09/2014	Afternoon	D24	Park	Park	D	Park	0	0	0
23/09/2014	Afternoon	D24	Park	Park	D	Park	0	0	0
24/09/2014	Morning	D25	Park	Park	D	Park	0	0	0
24/09/2014	Morning	D25	Park	Park	D	Park	0	1	1
24/09/2014	Morning	D25	Park	Park	D	Park	0	1	1
24/09/2014	Morning	D25	Park	Park	D	Park	0	0	0
24/09/2014	Morning	D25	Park	Park	D	Park	0	0	0
24/09/2014	Morning	D25	Park	Park	D	Park	0	2	2
24/09/2014	Morning	D26	Park	Park	D	Park	0	0	0
24/09/2014	Morning	D26	Park	Park	D	Park	0	0	0
24/09/2014	Morning	D26	Park	Park	D	Park	0	0	0
24/09/2014	Morning	D26	Park	Park	D	Park	0	0	0
24/09/2014	Morning	D26	Park	Park	D	Park	0	0	0
24/09/2014	Morning	D26	Park	Park	D	Park	0	0	0
24/09/2014	Morning	D27	Park	Park	D	Park	0	1	1
24/09/2014	Morning	D27	Park	Park	D	Park	0	1	1
24/09/2014	Morning	D27	Park	Park	D	Park	0	0	0
24/09/2014	Morning	D27	Park	Park	D	Park	0	2	2
24/09/2014	Morning	D27	Park	Park	D	Park	0	0	0
24/09/2014	Morning	D27	Park	Park	D	Park	0	1	1
24/09/2014	Morning	D28	Park	Park	D	Park	0	0	0
24/09/2014	Morning	D28	Park	Park	D	Park	0	0	0
24/09/2014	Morning	D28	Park	Park	D	Park	0	0	0
24/09/2014	Morning	D28	Park	Park	D	Park	0	0	0
24/09/2014	Morning	D28	Park	Park	D	Park	0	0	0
24/09/2014	Morning	D28	Park	Park	D	Park	0	0	0
24/09/2014	Morning	D29	Park	Park	D	Park	0	0	0
24/09/2014	Morning	D29	Park	Park	D	Park	0	4	4
24/09/2014	Morning	D29	Park	Park	D	Park	0	0	0
24/09/2014	Morning	D29	Park	Park	D	Park	0	4	4
24/09/2014	Morning	D29	Park	Park	D	Park	0	1	1
24/09/2014	Morning	D29	Park	Park	D	Park	0	1	1
23/09/2014	Morning	D3	Park	Park	D	Park	0	0	0
23/09/2014	Morning	D3	Park	Park	D	Park	0	0	0
23/09/2014	Morning	D3	Park	Park	D	Park	0	0	0
23/09/2014	Morning	D3	Park	Park	D	Park	0	0	0
23/09/2014	Morning	D3	Park	Park	D	Park	0	0	0
23/09/2014	Morning	D3	Park	Park	D	Park	0	0	0
24/09/2014	Morning	D30	Park	Park	D	Park	0	0	0
24/09/2014	Morning	D30	Park	Park	D	Park	0	0	0
24/09/2014	Morning	D30	Park	Park	D	Park	0	0	0
24/09/2014	Morning	D30	Park	Park	D	Park	0	0	0
24/09/2014	Morning	D30	Park	Park	D	Park	0	0	0
24/09/2014	Morning	D30	Park	Park	D	Park	0	0	0
24/09/2014	Morning	D31	Park	Park	D	Park	0	0	0
24/09/2014	Morning	D31	Park	Park	D	Park	0	0	0
24/09/2014	Morning	D31	Park	Park	D	Park	0	0	0
24/09/2014	Morning	D31	Park	Park	D	Park	0	1	1
24/09/2014	Morning	D31	Park	Park	D	Park	0	0	0
24/09/2014	Morning	D31	Park	Park	D	Park	0	0	0
24/09/2014	Morning	D32	Park	Park	D	Park	0	0	0
24/09/2014	Morning	D32	Park	Park	D	Park	0	0	0
24/09/2014	Morning	D32	Park	Park	D	Park	0	0	0
24/09/2014	Morning	D32	Park	Park	D	Park	0	0	0
24/09/2014	Morning	D32	Park	Park	D	Park	0	0	0
24/09/2014	Morning	D32	Park	Park	D	Park	0	0	0
24/09/2014	Morning	D33	Park	Park	D	Park	0	0	0
24/09/2014	Morning	D33	Park	Park	D	Park	0	0	0
24/09/2014	Morning	D33	Park	Park	D	Park	0	0	0
24/09/2014	Morning	D33	Park	Park	D	Park	0	0	0
24/09/2014	Morning	D33	Park	Park	D	Park	0	0	0
24/09/2014	Morning	D33	Park	Park	D	Park	0	0	0
24/09/2014	Morning	D34	Park	Park	D	Park	0	0	0
24/09/2014	Morning	D34	Park	Park	D	Park	0	0	0
24/09/2014	Morning	D34	Park	Park	D	Park	0	0	0
24/09/2014	Morning	D34	Park	Park	D	Park	0	0	0
24/09/2014	Morning	D34	Park	Park	D	Park	0	0	0
24/09/2014	Morning	D34	Park	Park	D	Park	0	0	0
24/09/2014	Morning	D35	Park	Park	D	Park	0	0	0
24/09/2014	Morning	D35	Park	Park	D	Park	0	0	0
24/09/2014	Morning	D35	Park	Park	D	Park	0	0	0
24/09/2014	Morning	D35	Park	Park	D	Park	0	0	0
24/09/2014	Morning	D35	Park	Park	D	Park	0	0	0
24/09/2014	Morning	D35	Park	Park	D	Park	0	0	0
24/09/2014	Morning	D36	Park	Park	D	Park	0	0	0
24/09/2014	Morning	D36	Park	Park	D	Park	0	0	0
24/09/2014	Morning	D36	Park	Park	D	Park	0	0	0
24/09/2014	Morning	D36	Park	Park	D	Park	0	0	0
24/09/2014	Morning	D36	Park	Park	D	Park	0	0	0
24/09/2014	Morning	D36	Park	Park	D	Park	0	0	0
24/09/2014	Afternoon	D37	Park	Park	D	Park	0	1	1
24/09/2014	Afternoon	D37	Park	Park	D	Park	0	0	0
24/09/2014	Afternoon	D37	Park	Park	D	Park	0	0	0
24/09/2014	Afternoon	D37	Park	Park	D	Park	0	0	0
24/09/2014	Afternoon	D37	Park	Park	D	Park	0	1	1
24/09/2014	Afternoon	D37	Park	Park	D	Park	0	0	0
24/09/2014	Afternoon	D38	Park	Park	D	Park	0	0	0
24/09/2014	Afternoon	D38	Park	Park	D	Park	0	0	0
24/09/2014	Afternoon	D38	Park	Park	D	Park	0	0	0
24/09/2014	Afternoon	D38	Park	Park	D	Park	0	1	1
24/09/2014	Afternoon	D38	Park	Park	D	Park	0	2	2
24/09/2014	Afternoon	D38	Park	Park	D	Park	0	0	0
24/09/2014	Afternoon	D39	Park	Park	D	Park	0	0	0
24/09/2014	Afternoon	D39	Park	Park	D	Park	0	0	0
24/09/2014	Afternoon	D39	Park	Park	D	Park	0	1	1
24/09/2014	Afternoon	D39	Park	Park	D	Park	0	0	0
24/09/2014	Afternoon	D39	Park	Park	D	Park	0	0	0
24/09/2014	Afternoon	D39	Park	Park	D	Park	0	0	0
23/09/2014	Morning	D4	Park	Park	D	Park	0	1	1
23/09/2014	Morning	D4	Park	Park	D	Park	0	0	0
23/09/2014	Morning	D4	Park	Park	D	Park	0	0	0
23/09/2014	Morning	D4	Park	Park	D	Park	0	0	0
23/09/2014	Morning	D4	Park	Park	D	Park	0	0	0
23/09/2014	Morning	D4	Park	Park	D	Park	0	1	1
24/09/2014	Afternoon	D40	Park	Park	D	Park	0	0	0
24/09/2014	Afternoon	D40	Park	Park	D	Park	0	0	0
24/09/2014	Afternoon	D40	Park	Park	D	Park	0	0	0
24/09/2014	Afternoon	D40	Park	Park	D	Park	0	0	0
24/09/2014	Afternoon	D40	Park	Park	D	Park	0	0	0
24/09/2014	Afternoon	D40	Park	Park	D	Park	0	0	0
24/09/2014	Afternoon	D41	Park	Park	D	Park	0	0	0
24/09/2014	Afternoon	D41	Park	Park	D	Park	0	2	2
24/09/2014	Afternoon	D41	Park	Park	D	Park	0	2	2
24/09/2014	Afternoon	D41	Park	Park	D	Park	0	0	0
24/09/2014	Afternoon	D41	Park	Park	D	Park	0	1	1
24/09/2014	Afternoon	D41	Park	Park	D	Park	0	0	0
24/09/2014	Afternoon	D42	Park	Park	D	Park	0	0	0
24/09/2014	Afternoon	D42	Park	Park	D	Park	0	0	0
24/09/2014	Afternoon	D42	Park	Park	D	Park	0	0	0
24/09/2014	Afternoon	D42	Park	Park	D	Park	0	0	0
24/09/2014	Afternoon	D42	Park	Park	D	Park	0	0	0
24/09/2014	Afternoon	D42	Park	Park	D	Park	0	0	0
24/09/2014	Afternoon	D43	Park	Park	D	Park	0	0	0
24/09/2014	Afternoon	D43	Park	Park	D	Park	0	0	0
24/09/2014	Afternoon	D43	Park	Park	D	Park	0	0	0
24/09/2014	Afternoon	D43	Park	Park	D	Park	0	0	0
24/09/2014	Afternoon	D43	Park	Park	D	Park	0	0	0
24/09/2014	Afternoon	D43	Park	Park	D	Park	0	0	0
24/09/2014	Afternoon	D44	Park	Park	D	Park	0	1	1
24/09/2014	Afternoon	D44	Park	Park	D	Park	0	0	0
24/09/2014	Afternoon	D44	Park	Park	D	Park	0	1	1
24/09/2014	Afternoon	D44	Park	Park	D	Park	0	0	0
24/09/2014	Afternoon	D44	Park	Park	D	Park	0	0	0
24/09/2014	Afternoon	D44	Park	Park	D	Park	0	0	0
24/09/2014	Afternoon	D45	Park	Park	D	Park	0	0	0
24/09/2014	Afternoon	D45	Park	Park	D	Park	0	3	3
24/09/2014	Afternoon	D45	Park	Park	D	Park	0	1	1
24/09/2014	Afternoon	D45	Park	Park	D	Park	0	0	0
24/09/2014	Afternoon	D45	Park	Park	D	Park	0	0	0
24/09/2014	Afternoon	D45	Park	Park	D	Park	0	0	0
24/09/2014	Afternoon	D46	Park	Park	D	Park	0	0	0
24/09/2014	Afternoon	D46	Park	Park	D	Park	0	0	0
24/09/2014	Afternoon	D46	Park	Park	D	Park	0	0	0
24/09/2014	Afternoon	D46	Park	Park	D	Park	0	0	0
24/09/2014	Afternoon	D46	Park	Park	D	Park	0	0	0
24/09/2014	Afternoon	D46	Park	Park	D	Park	0	0	0
24/09/2014	Afternoon	D47	Park	Park	D	Park	0	0	0
24/09/2014	Afternoon	D47	Park	Park	D	Park	0	0	0
24/09/2014	Afternoon	D47	Park	Park	D	Park	0	0	0
24/09/2014	Afternoon	D47	Park	Park	D	Park	0	0	0
24/09/2014	Afternoon	D47	Park	Park	D	Park	0	0	0
24/09/2014	Afternoon	D47	Park	Park	D	Park	0	0	0
24/09/2014	Afternoon	D48	Park	Park	D	Park	0	0	0
24/09/2014	Afternoon	D48	Park	Park	D	Park	0	0	0
24/09/2014	Afternoon	D48	Park	Park	D	Park	0	0	0
24/09/2014	Afternoon	D48	Park	Park	D	Park	0	0	0
24/09/2014	Afternoon	D48	Park	Park	D	Park	0	0	0
24/09/2014	Afternoon	D48	Park	Park	D	Park	0	0	0
23/09/2014	Morning	D5	Park	Park	D	Park	0	1	1
23/09/2014	Morning	D5	Park	Park	D	Park	0	0	0
23/09/2014	Morning	D5	Park	Park	D	Park	0	0	0
23/09/2014	Morning	D5	Park	Park	D	Park	0	0	0
23/09/2014	Morning	D5	Park	Park	D	Park	0	1	1
23/09/2014	Morning	D5	Park	Park	D	Park	0	0	0
23/09/2014	Morning	D6	Park	Park	D	Park	0	0	0
23/09/2014	Morning	D6	Park	Park	D	Park	0	0	0
23/09/2014	Morning	D6	Park	Park	D	Park	0	0	0
23/09/2014	Morning	D6	Park	Park	D	Park	0	0	0
23/09/2014	Morning	D6	Park	Park	D	Park	0	0	0
23/09/2014	Morning	D6	Park	Park	D	Park	0	0	0
23/09/2014	Morning	D7	Park	Park	D	Park	0	0	0
23/09/2014	Morning	D7	Park	Park	D	Park	0	0	0
23/09/2014	Morning	D7	Park	Park	D	Park	0	0	0
23/09/2014	Morning	D7	Park	Park	D	Park	0	0	0
23/09/2014	Morning	D7	Park	Park	D	Park	0	0	0
23/09/2014	Morning	D7	Park	Park	D	Park	0	0	0
23/09/2014	Morning	D8	Park	Park	D	Park	0	0	0
23/09/2014	Morning	D8	Park	Park	D	Park	0	0	0
23/09/2014	Morning	D8	Park	Park	D	Park	0	0	0
23/09/2014	Morning	D8	Park	Park	D	Park	0	0	0
23/09/2014	Morning	D8	Park	Park	D	Park	0	0	0
23/09/2014	Morning	D8	Park	Park	D	Park	0	0	0
23/09/2014	Morning	D9	Park	Park	D	Park	0	0	0
23/09/2014	Morning	D9	Park	Park	D	Park	0	0	0
23/09/2014	Morning	D9	Park	Park	D	Park	0	0	0
23/09/2014	Morning	D9	Park	Park	D	Park	0	0	0
23/09/2014	Morning	D9	Park	Park	D	Park	0	0	0
23/09/2014	Morning	D9	Park	Park	D	Park	0	0	0
30/09/2014	Morning	E1	Park	Park	E	Park	0	0	0
30/09/2014	Morning	E1	Park	Park	E	Park	0	0	0
30/09/2014	Morning	E1	Park	Park	E	Park	0	0	0
30/09/2014	Morning	E1	Park	Park	E	Park	0	0	0
30/09/2014	Morning	E1	Park	Park	E	Park	0	0	0
30/09/2014	Morning	E1	Park	Park	E	Park	0	2	2
30/09/2014	Morning	E10	Park	Park	E	Park	0	0	0
30/09/2014	Morning	E10	Park	Park	E	Park	0	0	0
30/09/2014	Morning	E10	Park	Park	E	Park	0	0	0
30/09/2014	Morning	E10	Park	Park	E	Park	0	0	0
30/09/2014	Morning	E10	Park	Park	E	Park	0	0	0
30/09/2014	Morning	E10	Park	Park	E	Park	0	0	0
30/09/2014	Morning	E11	Park	Park	E	Park	0	0	0
30/09/2014	Morning	E11	Park	Park	E	Park	0	0	0
30/09/2014	Morning	E11	Park	Park	E	Park	0	0	0
30/09/2014	Morning	E11	Park	Park	E	Park	0	0	0
30/09/2014	Morning	E11	Park	Park	E	Park	0	0	0
30/09/2014	Morning	E11	Park	Park	E	Park	0	0	0
30/09/2014	Morning	E12	Park	Park	E	Park	0	0	0
30/09/2014	Morning	E12	Park	Park	E	Park	0	0	0
30/09/2014	Morning	E12	Park	Park	E	Park	0	2	2
30/09/2014	Morning	E12	Park	Park	E	Park	0	1	1
30/09/2014	Morning	E12	Park	Park	E	Park	0	1	1
30/09/2014	Morning	E12	Park	Park	E	Park	0	1	1
30/09/2014	Afternoon	E13	Park	Park	E	Park	0	0	0
30/09/2014	Afternoon	E13	Park	Park	E	Park	0	0	0
30/09/2014	Afternoon	E13	Park	Park	E	Park	0	0	0
30/09/2014	Afternoon	E13	Park	Park	E	Park	0	0	0
30/09/2014	Afternoon	E13	Park	Park	E	Park	0	0	0
30/09/2014	Afternoon	E13	Park	Park	E	Park	0	0	0
30/09/2014	Afternoon	E14	Park	Park	E	Park	0	1	1
30/09/2014	Afternoon	E14	Park	Park	E	Park	0	1	1
30/09/2014	Afternoon	E14	Park	Park	E	Park	0	3	3
30/09/2014	Afternoon	E14	Park	Park	E	Park	0	3	3
30/09/2014	Afternoon	E14	Park	Park	E	Park	0	3	3
30/09/2014	Afternoon	E14	Park	Park	E	Park	0	1	1
30/09/2014	Afternoon	E15	Park	Park	E	Park	0	0	0
30/09/2014	Afternoon	E15	Park	Park	E	Park	0	2	2
30/09/2014	Afternoon	E15	Park	Park	E	Park	0	0	0
30/09/2014	Afternoon	E15	Park	Park	E	Park	0	2	2
30/09/2014	Afternoon	E15	Park	Park	E	Park	0	1	1
30/09/2014	Afternoon	E15	Park	Park	E	Park	0	1	1
30/09/2014	Afternoon	E16	Park	Park	E	Park	0	0	0
30/09/2014	Afternoon	E16	Park	Park	E	Park	0	0	0
30/09/2014	Afternoon	E16	Park	Park	E	Park	0	1	1
30/09/2014	Afternoon	E16	Park	Park	E	Park	1	2	3
30/09/2014	Afternoon	E16	Park	Park	E	Park	0	0	0
30/09/2014	Afternoon	E16	Park	Park	E	Park	2	4	6
30/09/2014	Afternoon	E17	Park	Park	E	Park	0	1	1
30/09/2014	Afternoon	E17	Park	Park	E	Park	0	2	2
30/09/2014	Afternoon	E17	Park	Park	E	Park	0	1	1
30/09/2014	Afternoon	E17	Park	Park	E	Park	0	0	0
30/09/2014	Afternoon	E17	Park	Park	E	Park	0	2	2
30/09/2014	Afternoon	E17	Park	Park	E	Park	0	0	0
30/09/2014	Afternoon	E18	Park	Park	E	Park	0	0	0
30/09/2014	Afternoon	E18	Park	Park	E	Park	0	0	0
30/09/2014	Afternoon	E18	Park	Park	E	Park	0	0	0
30/09/2014	Afternoon	E18	Park	Park	E	Park	0	0	0
30/09/2014	Afternoon	E18	Park	Park	E	Park	0	0	0
30/09/2014	Afternoon	E18	Park	Park	E	Park	0	0	0
30/09/2014	Afternoon	E19	Park	Park	E	Park	0	0	0
30/09/2014	Afternoon	E19	Park	Park	E	Park	0	0	0
30/09/2014	Afternoon	E19	Park	Park	E	Park	0	0	0
30/09/2014	Afternoon	E19	Park	Park	E	Park	0	0	0
30/09/2014	Afternoon	E19	Park	Park	E	Park	0	0	0
30/09/2014	Afternoon	E19	Park	Park	E	Park	0	2	2
30/09/2014	Morning	E2	Park	Park	E	Park	0	2	2
30/09/2014	Morning	E2	Park	Park	E	Park	0	3	3
30/09/2014	Morning	E2	Park	Park	E	Park	0	2	2
30/09/2014	Morning	E2	Park	Park	E	Park	0	2	2
30/09/2014	Morning	E2	Park	Park	E	Park	0	3	3
30/09/2014	Morning	E2	Park	Park	E	Park	0	2	2
30/09/2014	Afternoon	E20	Park	Park	E	Park	0	1	1
30/09/2014	Afternoon	E20	Park	Park	E	Park	0	0	0
30/09/2014	Afternoon	E20	Park	Park	E	Park	0	0	0
30/09/2014	Afternoon	E20	Park	Park	E	Park	0	1	1
30/09/2014	Afternoon	E20	Park	Park	E	Park	0	0	0
30/09/2014	Afternoon	E20	Park	Park	E	Park	0	1	1
30/09/2014	Afternoon	E21	Park	Park	E	Park	0	1	1
30/09/2014	Afternoon	E21	Park	Park	E	Park	0	1	1
30/09/2014	Afternoon	E21	Park	Park	E	Park	0	1	1
30/09/2014	Afternoon	E21	Park	Park	E	Park	0	0	0
30/09/2014	Afternoon	E21	Park	Park	E	Park	0	0	0
30/09/2014	Afternoon	E21	Park	Park	E	Park	0	0	0
30/09/2014	Afternoon	E22	Park	Park	E	Park	0	0	0
30/09/2014	Afternoon	E22	Park	Park	E	Park	0	0	0
30/09/2014	Afternoon	E22	Park	Park	E	Park	0	0	0
30/09/2014	Afternoon	E22	Park	Park	E	Park	0	1	1
30/09/2014	Afternoon	E22	Park	Park	E	Park	0	0	0
30/09/2014	Afternoon	E22	Park	Park	E	Park	0	1	1
30/09/2014	Afternoon	E23	Park	Park	E	Park	0	1	1
30/09/2014	Afternoon	E23	Park	Park	E	Park	0	0	0
30/09/2014	Afternoon	E23	Park	Park	E	Park	0	0	0
30/09/2014	Afternoon	E23	Park	Park	E	Park	0	0	0
30/09/2014	Afternoon	E23	Park	Park	E	Park	0	1	1
30/09/2014	Afternoon	E23	Park	Park	E	Park	0	4	4
30/09/2014	Afternoon	E24	Park	Park	E	Park	0	0	0
30/09/2014	Afternoon	E24	Park	Park	E	Park	0	0	0
30/09/2014	Afternoon	E24	Park	Park	E	Park	0	1	1
30/09/2014	Afternoon	E24	Park	Park	E	Park	0	9	9
30/09/2014	Afternoon	E24	Park	Park	E	Park	0	5	5
30/09/2014	Afternoon	E24	Park	Park	E	Park	0	2	2
1/10/2014	Morning	E25	Park	Park	E	Park	0	1	1
1/10/2014	Morning	E25	Park	Park	E	Park	0	3	3
1/10/2014	Morning	E25	Park	Park	E	Park	0	1	1
1/10/2014	Morning	E25	Park	Park	E	Park	0	1	1
1/10/2014	Morning	E25	Park	Park	E	Park	1	1	2
1/10/2014	Morning	E25	Park	Park	E	Park	0	0	0
1/10/2014	Morning	E26	Park	Park	E	Park	0	2	2
1/10/2014	Morning	E26	Park	Park	E	Park	0	0	0
1/10/2014	Morning	E26	Park	Park	E	Park	0	2	2
1/10/2014	Morning	E26	Park	Park	E	Park	0	1	1
1/10/2014	Morning	E26	Park	Park	E	Park	0	2	2
1/10/2014	Morning	E26	Park	Park	E	Park	0	2	2
1/10/2014	Morning	E27	Park	Park	E	Park	0	0	0
1/10/2014	Morning	E27	Park	Park	E	Park	0	0	0
1/10/2014	Morning	E27	Park	Park	E	Park	0	0	0
1/10/2014	Morning	E27	Park	Park	E	Park	0	0	0
1/10/2014	Morning	E27	Park	Park	E	Park	0	0	0
1/10/2014	Morning	E27	Park	Park	E	Park	0	0	0
1/10/2014	Morning	E28	Park	Park	E	Park	0	1	1
1/10/2014	Morning	E28	Park	Park	E	Park	0	1	1
1/10/2014	Morning	E28	Park	Park	E	Park	0	0	0
1/10/2014	Morning	E28	Park	Park	E	Park	0	1	1
1/10/2014	Morning	E28	Park	Park	E	Park	0	0	0
1/10/2014	Morning	E28	Park	Park	E	Park	0	0	0
1/10/2014	Morning	E29	Park	Park	E	Park	0	0	0
1/10/2014	Morning	E29	Park	Park	E	Park	0	0	0
1/10/2014	Morning	E29	Park	Park	E	Park	0	0	0
1/10/2014	Morning	E29	Park	Park	E	Park	0	1	1
1/10/2014	Morning	E29	Park	Park	E	Park	0	0	0
1/10/2014	Morning	E29	Park	Park	E	Park	0	0	0
30/09/2014	Morning	E3	Park	Park	E	Park	0	0	0
30/09/2014	Morning	E3	Park	Park	E	Park	0	0	0
30/09/2014	Morning	E3	Park	Park	E	Park	0	2	2
30/09/2014	Morning	E3	Park	Park	E	Park	0	1	1
30/09/2014	Morning	E3	Park	Park	E	Park	0	2	2
30/09/2014	Morning	E3	Park	Park	E	Park	0	2	2
1/10/2014	Morning	E30	Park	Park	E	Park	0	1	1
1/10/2014	Morning	E30	Park	Park	E	Park	0	0	0
1/10/2014	Morning	E30	Park	Park	E	Park	0	2	2
1/10/2014	Morning	E30	Park	Park	E	Park	0	0	0
1/10/2014	Morning	E30	Park	Park	E	Park	0	0	0
1/10/2014	Morning	E30	Park	Park	E	Park	0	0	0
1/10/2014	Morning	E31	Park	Park	E	Park	0	0	0
1/10/2014	Morning	E31	Park	Park	E	Park	0	2	2
1/10/2014	Morning	E31	Park	Park	E	Park	0	0	0
1/10/2014	Morning	E31	Park	Park	E	Park	1	2	3
1/10/2014	Morning	E31	Park	Park	E	Park	0	1	1
1/10/2014	Morning	E31	Park	Park	E	Park	0	2	2
1/10/2014	Morning	E32	Park	Park	E	Park	0	3	3
1/10/2014	Morning	E32	Park	Park	E	Park	0	0	0
1/10/2014	Morning	E32	Park	Park	E	Park	0	1	1
1/10/2014	Morning	E32	Park	Park	E	Park	0	0	0
1/10/2014	Morning	E32	Park	Park	E	Park	0	0	0
1/10/2014	Morning	E32	Park	Park	E	Park	0	0	0
1/10/2014	Morning	E33	Park	Park	E	Park	0	1	1
1/10/2014	Morning	E33	Park	Park	E	Park	0	1	1
1/10/2014	Morning	E33	Park	Park	E	Park	0	0	0
1/10/2014	Morning	E33	Park	Park	E	Park	0	0	0
1/10/2014	Morning	E33	Park	Park	E	Park	0	1	1
1/10/2014	Morning	E33	Park	Park	E	Park	0	1	1
1/10/2014	Morning	E34	Park	Park	E	Park	0	0	0
1/10/2014	Morning	E34	Park	Park	E	Park	0	0	0
1/10/2014	Morning	E34	Park	Park	E	Park	0	2	2
1/10/2014	Morning	E34	Park	Park	E	Park	0	0	0
1/10/2014	Morning	E34	Park	Park	E	Park	0	0	0
1/10/2014	Morning	E34	Park	Park	E	Park	0	1	1
1/10/2014	Morning	E35	Park	Park	E	Park	0	0	0
1/10/2014	Morning	E35	Park	Park	E	Park	0	0	0
1/10/2014	Morning	E35	Park	Park	E	Park	0	0	0
1/10/2014	Morning	E35	Park	Park	E	Park	0	0	0
1/10/2014	Morning	E35	Park	Park	E	Park	0	0	0
1/10/2014	Morning	E35	Park	Park	E	Park	0	0	0
1/10/2014	Morning	E36	Park	Park	E	Park	0	0	0
1/10/2014	Morning	E36	Park	Park	E	Park	0	0	0
1/10/2014	Morning	E36	Park	Park	E	Park	0	0	0
1/10/2014	Morning	E36	Park	Park	E	Park	0	0	0
1/10/2014	Morning	E36	Park	Park	E	Park	0	0	0
1/10/2014	Morning	E36	Park	Park	E	Park	0	0	0
30/09/2014	Morning	E4	Park	Park	E	Park	0	4	4
30/09/2014	Morning	E4	Park	Park	E	Park	0	8	8
30/09/2014	Morning	E4	Park	Park	E	Park	0	6	6
30/09/2014	Morning	E4	Park	Park	E	Park	0	2	2
30/09/2014	Morning	E4	Park	Park	E	Park	0	1	1
30/09/2014	Morning	E4	Park	Park	E	Park	1	5	6
30/09/2014	Morning	E5	Park	Park	E	Park	0	2	2
30/09/2014	Morning	E5	Park	Park	E	Park	0	2	2
30/09/2014	Morning	E5	Park	Park	E	Park	0	6	6
30/09/2014	Morning	E5	Park	Park	E	Park	0	0	0
30/09/2014	Morning	E5	Park	Park	E	Park	0	6	6
30/09/2014	Morning	E5	Park	Park	E	Park	0	1	1
30/09/2014	Morning	E6	Park	Park	E	Park	0	0	0
30/09/2014	Morning	E6	Park	Park	E	Park	0	0	0
30/09/2014	Morning	E6	Park	Park	E	Park	0	0	0
30/09/2014	Morning	E6	Park	Park	E	Park	0	2	2
30/09/2014	Morning	E6	Park	Park	E	Park	0	0	0
30/09/2014	Morning	E6	Park	Park	E	Park	0	0	0
30/09/2014	Morning	E7	Park	Park	E	Park	0	0	0
30/09/2014	Morning	E7	Park	Park	E	Park	0	0	0
30/09/2014	Morning	E7	Park	Park	E	Park	0	0	0
30/09/2014	Morning	E7	Park	Park	E	Park	0	0	0
30/09/2014	Morning	E7	Park	Park	E	Park	0	0	0
30/09/2014	Morning	E7	Park	Park	E	Park	0	0	0
30/09/2014	Morning	E8	Park	Park	E	Park	0	1	1
30/09/2014	Morning	E8	Park	Park	E	Park	0	0	0
30/09/2014	Morning	E8	Park	Park	E	Park	0	0	0
30/09/2014	Morning	E8	Park	Park	E	Park	0	0	0
30/09/2014	Morning	E8	Park	Park	E	Park	0	0	0
30/09/2014	Morning	E8	Park	Park	E	Park	0	0	0
30/09/2014	Morning	E9	Park	Park	E	Park	0	1	1
30/09/2014	Morning	E9	Park	Park	E	Park	1	0	1
30/09/2014	Morning	E9	Park	Park	E	Park	0	2	2
30/09/2014	Morning	E9	Park	Park	E	Park	0	1	1
30/09/2014	Morning	E9	Park	Park	E	Park	0	1	1
30/09/2014	Morning	E9	Park	Park	E	Park	0	0	0
2/10/2014	Morning	F1	Park	Park	F	Park	0	0	0
2/10/2014	Morning	F1	Park	Park	F	Park	0	0	0
2/10/2014	Morning	F1	Park	Park	F	Park	0	0	0
2/10/2014	Morning	F1	Park	Park	F	Park	0	0	0
2/10/2014	Morning	F1	Park	Park	F	Park	0	0	0
2/10/2014	Morning	F1	Park	Park	F	Park	0	0	0
2/10/2014	Morning	F10	Park	Park	F	Park	0	0	0
2/10/2014	Morning	F10	Park	Park	F	Park	0	0	0
2/10/2014	Morning	F10	Park	Park	F	Park	0	0	0
2/10/2014	Morning	F10	Park	Park	F	Park	0	0	0
2/10/2014	Morning	F10	Park	Park	F	Park	0	0	0
2/10/2014	Morning	F10	Park	Park	F	Park	0	0	0
2/10/2014	Morning	F11	Park	Park	F	Park	0	0	0
2/10/2014	Morning	F11	Park	Park	F	Park	0	0	0
2/10/2014	Morning	F11	Park	Park	F	Park	0	1	1
2/10/2014	Morning	F11	Park	Park	F	Park	0	2	2
2/10/2014	Morning	F11	Park	Park	F	Park	0	0	0
2/10/2014	Morning	F11	Park	Park	F	Park	0	0	0
2/10/2014	Morning	F12	Park	Park	F	Park	0	0	0
2/10/2014	Morning	F12	Park	Park	F	Park	0	0	0
2/10/2014	Morning	F12	Park	Park	F	Park	0	0	0
2/10/2014	Morning	F12	Park	Park	F	Park	0	0	0
2/10/2014	Morning	F12	Park	Park	F	Park	0	0	0
2/10/2014	Morning	F12	Park	Park	F	Park	0	0	0
2/10/2014	Afternoon	F13	Park	Park	F	Park	0	1	1
2/10/2014	Afternoon	F13	Park	Park	F	Park	0	0	0
2/10/2014	Afternoon	F13	Park	Park	F	Park	0	0	0
2/10/2014	Afternoon	F13	Park	Park	F	Park	0	0	0
2/10/2014	Afternoon	F13	Park	Park	F	Park	0	0	0
2/10/2014	Afternoon	F13	Park	Park	F	Park	0	0	0
2/10/2014	Afternoon	F14	Park	Park	F	Park	0	0	0
2/10/2014	Afternoon	F14	Park	Park	F	Park	0	0	0
2/10/2014	Afternoon	F14	Park	Park	F	Park	0	1	1
2/10/2014	Afternoon	F14	Park	Park	F	Park	0	0	0
2/10/2014	Afternoon	F14	Park	Park	F	Park	0	1	1
2/10/2014	Afternoon	F14	Park	Park	F	Park	0	0	0
2/10/2014	Afternoon	F15	Park	Park	F	Park	0	0	0
2/10/2014	Afternoon	F15	Park	Park	F	Park	0	0	0
2/10/2014	Afternoon	F15	Park	Park	F	Park	0	0	0
2/10/2014	Afternoon	F15	Park	Park	F	Park	0	0	0
2/10/2014	Afternoon	F15	Park	Park	F	Park	0	0	0
2/10/2014	Afternoon	F15	Park	Park	F	Park	0	0	0
2/10/2014	Afternoon	F16	Park	Park	F	Park	0	1	1
2/10/2014	Afternoon	F16	Park	Park	F	Park	0	0	0
2/10/2014	Afternoon	F16	Park	Park	F	Park	0	1	1
2/10/2014	Afternoon	F16	Park	Park	F	Park	0	1	1
2/10/2014	Afternoon	F16	Park	Park	F	Park	0	1	1
2/10/2014	Afternoon	F16	Park	Park	F	Park	0	2	2
2/10/2014	Afternoon	F17	Park	Park	F	Park	0	0	0
2/10/2014	Afternoon	F17	Park	Park	F	Park	0	0	0
2/10/2014	Afternoon	F17	Park	Park	F	Park	0	2	2
2/10/2014	Afternoon	F17	Park	Park	F	Park	0	5	5
2/10/2014	Afternoon	F17	Park	Park	F	Park	0	5	5
2/10/2014	Afternoon	F17	Park	Park	F	Park	1	0	1
2/10/2014	Afternoon	F18	Park	Park	F	Park	0	0	0
2/10/2014	Afternoon	F18	Park	Park	F	Park	0	1	1
2/10/2014	Afternoon	F18	Park	Park	F	Park	0	1	1
2/10/2014	Afternoon	F18	Park	Park	F	Park	0	0	0
2/10/2014	Afternoon	F18	Park	Park	F	Park	0	1	1
2/10/2014	Afternoon	F18	Park	Park	F	Park	0	0	0
2/10/2014	Afternoon	F19	Park	Park	F	Park	0	0	0
2/10/2014	Afternoon	F19	Park	Park	F	Park	0	0	0
2/10/2014	Afternoon	F19	Park	Park	F	Park	0	0	0
2/10/2014	Afternoon	F19	Park	Park	F	Park	0	0	0
2/10/2014	Afternoon	F19	Park	Park	F	Park	0	0	0
2/10/2014	Afternoon	F19	Park	Park	F	Park	0	0	0
2/10/2014	Morning	F2	Park	Park	F	Park	0	0	0
2/10/2014	Morning	F2	Park	Park	F	Park	0	0	0
2/10/2014	Morning	F2	Park	Park	F	Park	0	0	0
2/10/2014	Morning	F2	Park	Park	F	Park	0	0	0
2/10/2014	Morning	F2	Park	Park	F	Park	0	0	0
2/10/2014	Morning	F2	Park	Park	F	Park	0	0	0
2/10/2014	Afternoon	F20	Park	Park	F	Park	0	1	1
2/10/2014	Afternoon	F20	Park	Park	F	Park	0	2	2
2/10/2014	Afternoon	F20	Park	Park	F	Park	0	0	0
2/10/2014	Afternoon	F20	Park	Park	F	Park	0	1	1
2/10/2014	Afternoon	F20	Park	Park	F	Park	0	1	1
2/10/2014	Afternoon	F20	Park	Park	F	Park	0	0	0
2/10/2014	Afternoon	F21	Park	Park	F	Park	0	0	0
2/10/2014	Afternoon	F21	Park	Park	F	Park	1	2	3
2/10/2014	Afternoon	F21	Park	Park	F	Park	0	1	1
2/10/2014	Afternoon	F21	Park	Park	F	Park	0	2	2
2/10/2014	Afternoon	F21	Park	Park	F	Park	0	0	0
2/10/2014	Afternoon	F21	Park	Park	F	Park	0	0	0
2/10/2014	Afternoon	F22	Park	Park	F	Park	0	3	3
2/10/2014	Afternoon	F22	Park	Park	F	Park	0	1	1
2/10/2014	Afternoon	F22	Park	Park	F	Park	0	0	0
2/10/2014	Afternoon	F22	Park	Park	F	Park	0	0	0
2/10/2014	Afternoon	F22	Park	Park	F	Park	0	0	0
2/10/2014	Afternoon	F22	Park	Park	F	Park	0	0	0
2/10/2014	Afternoon	F23	Park	Park	F	Park	0	0	0
2/10/2014	Afternoon	F23	Park	Park	F	Park	0	0	0
2/10/2014	Afternoon	F23	Park	Park	F	Park	0	0	0
2/10/2014	Afternoon	F23	Park	Park	F	Park	0	0	0
2/10/2014	Afternoon	F23	Park	Park	F	Park	0	0	0
2/10/2014	Afternoon	F23	Park	Park	F	Park	0	0	0
2/10/2014	Afternoon	F24	Park	Park	F	Park	0	0	0
2/10/2014	Afternoon	F24	Park	Park	F	Park	0	1	1
2/10/2014	Afternoon	F24	Park	Park	F	Park	0	1	1
2/10/2014	Afternoon	F24	Park	Park	F	Park	0	2	2
2/10/2014	Afternoon	F24	Park	Park	F	Park	0	2	2
2/10/2014	Afternoon	F24	Park	Park	F	Park	0	0	0
3/10/2014	Morning	F25	Park	Park	F	Park	0	0	0
3/10/2014	Morning	F25	Park	Park	F	Park	0	0	0
3/10/2014	Morning	F25	Park	Park	F	Park	0	0	0
3/10/2014	Morning	F25	Park	Park	F	Park	0	0	0
3/10/2014	Morning	F25	Park	Park	F	Park	0	0	0
3/10/2014	Morning	F25	Park	Park	F	Park	0	0	0
3/10/2014	Morning	F26	Park	Park	F	Park	0	0	0
3/10/2014	Morning	F26	Park	Park	F	Park	0	9	9
3/10/2014	Morning	F26	Park	Park	F	Park	0	1	1
3/10/2014	Morning	F26	Park	Park	F	Park	0	0	0
3/10/2014	Morning	F26	Park	Park	F	Park	0	0	0
3/10/2014	Morning	F26	Park	Park	F	Park	0	0	0
3/10/2014	Morning	F27	Park	Park	F	Park	0	0	0
3/10/2014	Morning	F27	Park	Park	F	Park	0	0	0
3/10/2014	Morning	F27	Park	Park	F	Park	0	0	0
3/10/2014	Morning	F27	Park	Park	F	Park	0	0	0
3/10/2014	Morning	F27	Park	Park	F	Park	0	1	1
3/10/2014	Morning	F27	Park	Park	F	Park	0	0	0
3/10/2014	Morning	F28	Park	Park	F	Park	0	2	2
3/10/2014	Morning	F28	Park	Park	F	Park	0	1	1
3/10/2014	Morning	F28	Park	Park	F	Park	0	3	3
3/10/2014	Morning	F28	Park	Park	F	Park	0	3	3
3/10/2014	Morning	F28	Park	Park	F	Park	0	3	3
3/10/2014	Morning	F28	Park	Park	F	Park	0	1	1
3/10/2014	Morning	F29	Park	Park	F	Park	0	0	0
3/10/2014	Morning	F29	Park	Park	F	Park	0	1	1
3/10/2014	Morning	F29	Park	Park	F	Park	0	0	0
3/10/2014	Morning	F29	Park	Park	F	Park	0	1	1
3/10/2014	Morning	F29	Park	Park	F	Park	0	0	0
3/10/2014	Morning	F29	Park	Park	F	Park	0	1	1
2/10/2014	Morning	F3	Park	Park	F	Park	0	0	0
2/10/2014	Morning	F3	Park	Park	F	Park	0	0	0
2/10/2014	Morning	F3	Park	Park	F	Park	0	0	0
2/10/2014	Morning	F3	Park	Park	F	Park	0	0	0
2/10/2014	Morning	F3	Park	Park	F	Park	0	0	0
2/10/2014	Morning	F3	Park	Park	F	Park	0	0	0
3/10/2014	Morning	F30	Park	Park	F	Park	0	0	0
3/10/2014	Morning	F30	Park	Park	F	Park	0	1	1
3/10/2014	Morning	F30	Park	Park	F	Park	0	0	0
3/10/2014	Morning	F30	Park	Park	F	Park	0	0	0
3/10/2014	Morning	F30	Park	Park	F	Park	0	1	1
3/10/2014	Morning	F30	Park	Park	F	Park	0	1	1
3/10/2014	Morning	F31	Park	Park	F	Park	0	0	0
3/10/2014	Morning	F31	Park	Park	F	Park	0	0	0
3/10/2014	Morning	F31	Park	Park	F	Park	0	0	0
3/10/2014	Morning	F31	Park	Park	F	Park	0	0	0
3/10/2014	Morning	F31	Park	Park	F	Park	0	0	0
3/10/2014	Morning	F31	Park	Park	F	Park	0	0	0
3/10/2014	Morning	F32	Park	Park	F	Park	0	0	0
3/10/2014	Morning	F32	Park	Park	F	Park	0	1	1
3/10/2014	Morning	F32	Park	Park	F	Park	0	0	0
3/10/2014	Morning	F32	Park	Park	F	Park	0	0	0
3/10/2014	Morning	F32	Park	Park	F	Park	0	0	0
3/10/2014	Morning	F32	Park	Park	F	Park	0	1	1
3/10/2014	Morning	F33	Park	Park	F	Park	0	0	0
3/10/2014	Morning	F33	Park	Park	F	Park	0	0	0
3/10/2014	Morning	F33	Park	Park	F	Park	0	1	1
3/10/2014	Morning	F33	Park	Park	F	Park	0	0	0
3/10/2014	Morning	F33	Park	Park	F	Park	0	0	0
3/10/2014	Morning	F33	Park	Park	F	Park	0	1	1
3/10/2014	Morning	F34	Park	Park	F	Park	0	1	1
3/10/2014	Morning	F34	Park	Park	F	Park	0	1	1
3/10/2014	Morning	F34	Park	Park	F	Park	0	0	0
3/10/2014	Morning	F34	Park	Park	F	Park	0	0	0
3/10/2014	Morning	F34	Park	Park	F	Park	0	0	0
3/10/2014	Morning	F34	Park	Park	F	Park	0	0	0
3/10/2014	Morning	F35	Park	Park	F	Park	0	0	0
3/10/2014	Morning	F35	Park	Park	F	Park	0	0	0
3/10/2014	Morning	F35	Park	Park	F	Park	0	0	0
3/10/2014	Morning	F35	Park	Park	F	Park	0	0	0
3/10/2014	Morning	F35	Park	Park	F	Park	0	0	0
3/10/2014	Morning	F35	Park	Park	F	Park	0	0	0
3/10/2014	Morning	F36	Park	Park	F	Park	0	0	0
3/10/2014	Morning	F36	Park	Park	F	Park	0	0	0
3/10/2014	Morning	F36	Park	Park	F	Park	0	0	0
3/10/2014	Morning	F36	Park	Park	F	Park	0	0	0
3/10/2014	Morning	F36	Park	Park	F	Park	0	0	0
3/10/2014	Morning	F36	Park	Park	F	Park	0	0	0
3/10/2014	Afternoon	F37	Park	Park	F	Park	0	0	0
3/10/2014	Morning	F37	Park	Park	F	Park	0	0	0
3/10/2014	Morning	F37	Park	Park	F	Park	0	0	0
3/10/2014	Morning	F37	Park	Park	F	Park	0	0	0
3/10/2014	Morning	F37	Park	Park	F	Park	0	0	0
3/10/2014	Morning	F37	Park	Park	F	Park	0	0	0
3/10/2014	Morning	F38	Park	Park	F	Park	0	1	1
3/10/2014	Morning	F38	Park	Park	F	Park	0	0	0
3/10/2014	Morning	F38	Park	Park	F	Park	0	0	0
3/10/2014	Morning	F38	Park	Park	F	Park	0	0	0
3/10/2014	Morning	F38	Park	Park	F	Park	0	0	0
3/10/2014	Morning	F38	Park	Park	F	Park	0	0	0
3/10/2014	Morning	F39	Park	Park	F	Park	0	0	0
3/10/2014	Morning	F39	Park	Park	F	Park	0	0	0
3/10/2014	Morning	F39	Park	Park	F	Park	0	0	0
3/10/2014	Morning	F39	Park	Park	F	Park	0	1	1
3/10/2014	Morning	F39	Park	Park	F	Park	0	1	1
3/10/2014	Morning	F39	Park	Park	F	Park	0	2	2
2/10/2014	Morning	F4	Park	Park	F	Park	0	0	0
2/10/2014	Morning	F4	Park	Park	F	Park	0	0	0
2/10/2014	Morning	F4	Park	Park	F	Park	0	2	2
2/10/2014	Morning	F4	Park	Park	F	Park	0	2	2
2/10/2014	Morning	F4	Park	Park	F	Park	0	2	2
2/10/2014	Morning	F4	Park	Park	F	Park	0	1	1
3/10/2014	Morning	F40	Park	Park	F	Park	0	1	1
3/10/2014	Morning	F40	Park	Park	F	Park	0	8	8
3/10/2014	Morning	F40	Park	Park	F	Park	0	5	5
3/10/2014	Morning	F40	Park	Park	F	Park	0	2	2
3/10/2014	Morning	F40	Park	Park	F	Park	0	3	3
3/10/2014	Morning	F40	Park	Park	F	Park	0	8	8
3/10/2014	Morning	F41	Park	Park	F	Park	0	1	1
3/10/2014	Morning	F41	Park	Park	F	Park	0	0	0
3/10/2014	Morning	F41	Park	Park	F	Park	0	0	0
3/10/2014	Morning	F41	Park	Park	F	Park	0	3	3
3/10/2014	Morning	F41	Park	Park	F	Park	0	0	0
3/10/2014	Morning	F41	Park	Park	F	Park	0	0	0
3/10/2014	Morning	F42	Park	Park	F	Park	0	0	0
3/10/2014	Morning	F42	Park	Park	F	Park	0	2	2
3/10/2014	Morning	F42	Park	Park	F	Park	0	2	2
3/10/2014	Morning	F42	Park	Park	F	Park	0	0	0
3/10/2014	Morning	F42	Park	Park	F	Park	0	2	2
3/10/2014	Morning	F42	Park	Park	F	Park	0	5	5
3/10/2014	Morning	F43	Park	Park	F	Park	0	0	0
3/10/2014	Morning	F43	Park	Park	F	Park	0	0	0
3/10/2014	Morning	F43	Park	Park	F	Park	0	0	0
3/10/2014	Morning	F43	Park	Park	F	Park	0	0	0
3/10/2014	Morning	F43	Park	Park	F	Park	0	0	0
3/10/2014	Morning	F43	Park	Park	F	Park	0	1	1
3/10/2014	Morning	F44	Park	Park	F	Park	0	0	0
3/10/2014	Morning	F44	Park	Park	F	Park	0	0	0
3/10/2014	Morning	F44	Park	Park	F	Park	0	1	1
3/10/2014	Morning	F44	Park	Park	F	Park	0	1	1
3/10/2014	Morning	F44	Park	Park	F	Park	0	1	1
3/10/2014	Morning	F44	Park	Park	F	Park	0	0	0
3/10/2014	Afternoon	F45	Park	Park	F	Park	0	0	0
3/10/2014	Afternoon	F45	Park	Park	F	Park	0	0	0
3/10/2014	Afternoon	F45	Park	Park	F	Park	0	0	0
3/10/2014	Afternoon	F45	Park	Park	F	Park	0	0	0
3/10/2014	Afternoon	F45	Park	Park	F	Park	0	0	0
3/10/2014	Afternoon	F45	Park	Park	F	Park	0	0	0
3/10/2014	Afternoon	F46	Park	Park	F	Park	0	0	0
3/10/2014	Afternoon	F46	Park	Park	F	Park	0	0	0
3/10/2014	Afternoon	F46	Park	Park	F	Park	0	0	0
3/10/2014	Afternoon	F46	Park	Park	F	Park	0	0	0
3/10/2014	Afternoon	F46	Park	Park	F	Park	0	1	1
3/10/2014	Afternoon	F46	Park	Park	F	Park	0	1	1
3/10/2014	Afternoon	F47	Park	Park	F	Park	0	0	0
3/10/2014	Afternoon	F47	Park	Park	F	Park	0	0	0
3/10/2014	Afternoon	F47	Park	Park	F	Park	0	0	0
3/10/2014	Afternoon	F47	Park	Park	F	Park	0	0	0
3/10/2014	Afternoon	F47	Park	Park	F	Park	0	0	0
3/10/2014	Afternoon	F47	Park	Park	F	Park	0	0	0
3/10/2014	Afternoon	F48	Park	Park	F	Park	0	1	1
3/10/2014	Afternoon	F48	Park	Park	F	Park	0	4	4
3/10/2014	Afternoon	F48	Park	Park	F	Park	0	1	1
3/10/2014	Afternoon	F48	Park	Park	F	Park	0	0	0
3/10/2014	Afternoon	F48	Park	Park	F	Park	0	2	2
3/10/2014	Afternoon	F48	Park	Park	F	Park	0	1	1
2/10/2014	Morning	F5	Park	Park	F	Park	0	0	0
2/10/2014	Morning	F5	Park	Park	F	Park	0	0	0
2/10/2014	Morning	F5	Park	Park	F	Park	0	0	0
2/10/2014	Morning	F5	Park	Park	F	Park	0	0	0
2/10/2014	Morning	F5	Park	Park	F	Park	0	1	1
2/10/2014	Morning	F5	Park	Park	F	Park	0	0	0
2/10/2014	Morning	F6	Park	Park	F	Park	0	1	1
2/10/2014	Morning	F6	Park	Park	F	Park	0	0	0
2/10/2014	Morning	F6	Park	Park	F	Park	0	0	0
2/10/2014	Morning	F6	Park	Park	F	Park	0	0	0
2/10/2014	Morning	F6	Park	Park	F	Park	0	0	0
2/10/2014	Morning	F6	Park	Park	F	Park	0	0	0
2/10/2014	Morning	F7	Park	Park	F	Park	0	1	1
2/10/2014	Morning	F7	Park	Park	F	Park	0	0	0
2/10/2014	Morning	F7	Park	Park	F	Park	0	0	0
2/10/2014	Morning	F7	Park	Park	F	Park	0	0	0
2/10/2014	Morning	F7	Park	Park	F	Park	0	0	0
2/10/2014	Morning	F7	Park	Park	F	Park	0	0	0
2/10/2014	Morning	F8	Park	Park	F	Park	0	3	3
2/10/2014	Morning	F8	Park	Park	F	Park	0	0	0
2/10/2014	Morning	F8	Park	Park	F	Park	0	0	0
2/10/2014	Morning	F8	Park	Park	F	Park	0	2	2
2/10/2014	Morning	F8	Park	Park	F	Park	0	0	0
2/10/2014	Morning	F8	Park	Park	F	Park	0	0	0
2/10/2014	Morning	F9	Park	Park	F	Park	0	0	0
2/10/2014	Morning	F9	Park	Park	F	Park	0	0	0
2/10/2014	Morning	F9	Park	Park	F	Park	0	0	0
2/10/2014	Morning	F9	Park	Park	F	Park	0	1	1
2/10/2014	Morning	F9	Park	Park	F	Park	0	1	1
2/10/2014	Morning	F9	Park	Park	F	Park	0	1	1
23/09/2014	Morning	h253	Residential	Indoor	D	NA	0	0	0
23/09/2014	Morning	h253	Residential	Outdoor	D	NA	0	0	0
23/09/2014	Morning	h254	Residential	Indoor	D	NA	0	1	1
23/09/2014	Morning	h254	Residential	Outdoor	D	NA	0	0	0
23/09/2014	Morning	h255	Residential	Indoor	D	NA	0	0	0
23/09/2014	Morning	h255	Residential	Outdoor	D	NA	0	0	0
23/09/2014	Afternoon	h283	Residential	Indoor	D	NA	0	0	0
23/09/2014	Afternoon	h283	Residential	Outdoor	D	NA	0	0	0
23/09/2014	Afternoon	h284	Residential	Indoor	D	NA	0	0	0
23/09/2014	Afternoon	h284	Residential	Outdoor	D	NA	0	0	0
23/09/2014	Afternoon	h285	Residential	Indoor	D	NA	0	0	0
23/09/2014	Afternoon	h285	Residential	Outdoor	D	NA	0	0	0
24/09/2014	Morning	h298	Residential	Outdoor	D	NA	0	0	0
24/09/2014	Morning	h298	Residential	Indoor	D	NA	0	0	0
24/09/2014	Morning	h299	Residential	Outdoor	D	NA	0	0	0
24/09/2014	Morning	h299	Residential	Indoor	D	NA	0	0	0
24/09/2014	Morning	h300	Residential	Outdoor	D	NA	0	0	0
24/09/2014	Morning	h300	Residential	Indoor	D	NA	0	1	1
24/09/2014	Afternoon	h322	Residential	Outdoor	D	NA	0	0	0
24/09/2014	Afternoon	h322	Residential	Indoor	D	NA	0	0	0
24/09/2014	Afternoon	h323	Residential	Outdoor	D	NA	0	0	0
24/09/2014	Afternoon	h323	Residential	Indoor	D	NA	0	0	0
24/09/2014	Afternoon	h324	Residential	Outdoor	D	NA	0	0	0
24/09/2014	Afternoon	h324	Residential	Indoor	D	NA	0	0	0
9/9/2014	Afternoon	109h	Residential	Indoor	B	750 m	2	0	2
9/9/2014	Afternoon	109h	Residential	Outdoor	B	750 m	0	0	0
9/9/2014	Afternoon	110h	Residential	Outdoor	B	750 m	0	0	0
9/9/2014	Afternoon	110h	Residential	Indoor	B	750 m	5	0	5
9/9/2014	Afternoon	111h	Residential	Outdoor	B	750 m	0	1	1
9/9/2014	Afternoon	111h	Residential	Indoor	B	750 m	0	0	0
9/9/2014	Afternoon	112h	Residential	Indoor	B	750 m	0	0	0
9/9/2014	Afternoon	112h	Residential	Outdoor	B	750 m	0	0	0
9/9/2014	Afternoon	113h	Residential	Indoor	B	750 m	0	0	0
9/9/2014	Afternoon	113h	Residential	Outdoor	B	750 m	0	0	0
9/9/2014	Afternoon	114h	Residential	Indoor	B	750 m	0	0	0
9/9/2014	Afternoon	114h	Residential	Outdoor	B	750 m	0	0	0
10/9/2014	Morning	124h	Residential	Indoor	B	750 m	1	0	1
10/9/2014	Morning	124h	Residential	Outdoor	B	750 m	0	0	0
10/9/2014	Morning	125h	Residential	Indoor	B	750 m	0	0	0
10/9/2014	Morning	125h	Residential	Outdoor	B	750 m	0	0	0
10/9/2014	Morning	126h	Residential	Indoor	B	750 m	0	0	0
10/9/2014	Morning	126h	Residential	Outdoor	B	750 m	0	0	0
10/9/2014	Afternoon	148h	Residential	Indoor	B	750 m	0	0	0
10/9/2014	Afternoon	148h	Residential	Outdoor	B	750 m	1	0	1
10/9/2014	Afternoon	149h	Residential	Indoor	B	750 m	0	0	0
10/9/2014	Afternoon	149h	Residential	Outdoor	B	750 m	0	0	0
10/9/2014	Afternoon	150h	Residential	Indoor	B	750 m	0	0	0
10/9/2014	Afternoon	150h	Residential	Outdoor	B	750 m	1	0	1
5/9/2014	Morning	16h	Residential	Indoor	A	750 m	0	0	0
5/9/2014	Morning	16h	Residential	Outdoor	A	750 m	0	0	0
5/9/2014	Morning	17h	Residential	Indoor	A	750 m	0	0	0
5/9/2014	Morning	17h	Residential	Outdoor	A	750 m	0	0	0
5/9/2014	Morning	18h	Residential	Indoor	A	750 m	0	0	0
5/9/2014	Morning	18h	Residential	Outdoor	A	750 m	0	0	0
5/9/2014	Morning	19h	Residential	Indoor	A	750 m	0	0	0
5/9/2014	Morning	19h	Residential	Outdoor	A	750 m	0	0	0
5/9/2014	Morning	20h	Residential	Indoor	A	750 m	1	0	1
5/9/2014	Morning	20h	Residential	Outdoor	A	750 m	1	0	1
5/9/2014	Morning	21h	Residential	Indoor	A	750 m	0	0	0
5/9/2014	Morning	21h	Residential	Outdoor	A	750 m	0	0	0
5/9/2014	Afternoon	37h	Residential	Indoor	A	750 m	0	0	0
5/9/2014	Afternoon	37h	Residential	Outdoor	A	750 m	0	0	0
5/9/2014	Afternoon	38h	Residential	Indoor	A	750 m	0	0	0
5/9/2014	Afternoon	38h	Residential	Outdoor	A	750 m	0	0	0
5/9/2014	Afternoon	39h	Residential	Indoor	A	750 m	1	0	1
5/9/2014	Afternoon	39h	Residential	Outdoor	A	750 m	0	0	0
5/9/2014	Afternoon	40h	Residential	Indoor	A	750 m	0	0	0
5/9/2014	Afternoon	40h	Residential	Outdoor	A	750 m	0	0	0
5/9/2014	Afternoon	41h	Residential	Indoor	A	750 m	0	0	0
5/9/2014	Afternoon	41h	Residential	Outdoor	A	750 m	0	0	0
5/9/2014	Afternoon	42h	Residential	Indoor	A	750 m	0	0	0
5/9/2014	Afternoon	42h	Residential	Outdoor	A	750 m	0	0	0
6/9/2014	Morning	52h	Residential	Indoor	A	750 m	0	0	0
6/9/2014	Morning	52h	Residential	Outdoor	A	750 m	0	0	0
6/9/2014	Morning	53h	Residential	Indoor	A	750 m	0	0	0
6/9/2014	Morning	53h	Residential	Outdoor	A	750 m	0	0	0
6/9/2014	Morning	54h	Residential	Indoor	A	750 m	0	0	0
6/9/2014	Morning	54h	Residential	Outdoor	A	750 m	0	0	0
6/9/2014	Morning	58h	Residential	Indoor	A	750 m	0	0	0
6/9/2014	Morning	58h	Residential	Outdoor	A	750 m	0	0	0
6/9/2014	Morning	59h	Residential	Indoor	A	750 m	0	0	0
6/9/2014	Morning	59h	Residential	Outdoor	A	750 m	0	0	0
6/9/2014	Morning	60h	Residential	Indoor	A	750 m	0	0	0
6/9/2014	Morning	60h	Residential	Outdoor	A	750 m	1	0	1
9/9/2014	Morning	82h	Residential	Indoor	B	750 m	0	0	0
9/9/2014	Morning	82h	Residential	Outdoor	B	750 m	0	0	0
9/9/2014	Morning	83h	Residential	Indoor	B	750 m	0	0	0
9/9/2014	Morning	83h	Residential	Outdoor	B	750 m	0	0	0
9/9/2014	Morning	84h	Residential	Indoor	B	750 m	0	0	0
9/9/2014	Morning	84h	Residential	Outdoor	B	750 m	0	0	0
9/9/2014	Morning	94h	Residential	Outdoor	B	750 m	0	0	0
9/9/2014	Morning	94h	Residential	Indoor	B	750 m	3	0	3
9/9/2014	Morning	95h	Residential	Indoor	B	750 m	2	0	2
9/9/2014	Morning	95h	Residential	Outdoor	B	750 m	1	0	1
9/9/2014	Morning	96h	Residential	Outdoor	B	750 m	2	0	2
9/9/2014	Morning	96h	Residential	Indoor	B	750 m	1	0	1
16/09/2014	Morning	h10	Residential	Outdoor	C	750 m	0	0	0
16/09/2014	Morning	h10	Residential	Indoor	C	750 m	0	0	0
16/09/2014	Morning	h11	Residential	Outdoor	C	750 m	0	0	0
16/09/2014	Morning	h11	Residential	Indoor	C	750 m	0	0	0
16/09/2014	Morning	h12	Residential	Outdoor	C	750 m	0	0	0
16/09/2014	Morning	h12	Residential	Indoor	C	750 m	0	0	0
23/09/2014	Morning	h256	Residential	Outdoor	D	750 m	0	0	0
23/09/2014	Morning	h256	Residential	Indoor	D	750 m	0	0	0
23/09/2014	Morning	h257	Residential	Outdoor	D	750 m	0	0	0
23/09/2014	Morning	h257	Residential	Indoor	D	750 m	0	0	0
23/09/2014	Morning	h258	Residential	Indoor	D	750 m	0	0	0
23/09/2014	Morning	h258	Residential	Outdoor	D	750 m	0	0	0
23/09/2014	Morning	h259	Residential	Indoor	D	750 m	0	0	0
23/09/2014	Morning	h259	Residential	Outdoor	D	750 m	0	1	1
23/09/2014	Morning	h260	Residential	Indoor	D	750 m	0	0	0
23/09/2014	Morning	h260	Residential	Outdoor	D	750 m	0	0	0
23/09/2014	Morning	h261	Residential	Indoor	D	750 m	0	0	0
23/09/2014	Morning	h261	Residential	Outdoor	D	750 m	0	0	0
23/09/2014	Morning	h262	Residential	Indoor	D	750 m	0	0	0
23/09/2014	Morning	h262	Residential	Outdoor	D	750 m	0	0	0
23/09/2014	Morning	h263	Residential	Indoor	D	750 m	0	0	0
23/09/2014	Morning	h263	Residential	Outdoor	D	750 m	0	0	0
23/09/2014	Morning	h264	Residential	Indoor	D	750 m	0	0	0
23/09/2014	Morning	h264	Residential	Outdoor	D	750 m	0	0	0
23/09/2014	Afternoon	h265	Residential	Indoor	D	750 m	0	0	0
23/09/2014	Afternoon	h265	Residential	Outdoor	D	750 m	0	0	0
23/09/2014	Afternoon	h266	Residential	Indoor	D	750 m	0	0	0
23/09/2014	Afternoon	h266	Residential	Outdoor	D	750 m	0	0	0
23/09/2014	Afternoon	h267	Residential	Indoor	D	750 m	0	0	0
23/09/2014	Afternoon	h267	Residential	Outdoor	D	750 m	0	0	0
23/09/2014	Afternoon	h268	Residential	Indoor	D	750 m	0	0	0
23/09/2014	Afternoon	h268	Residential	Outdoor	D	750 m	0	0	0
23/09/2014	Afternoon	h269	Residential	Indoor	D	750 m	0	1	1
23/09/2014	Afternoon	h269	Residential	Outdoor	D	750 m	0	0	0
23/09/2014	Afternoon	h270	Residential	Indoor	D	750 m	0	0	0
23/09/2014	Afternoon	h270	Residential	Outdoor	D	750 m	0	0	0
23/09/2014	Afternoon	h286	Residential	Outdoor	D	750 m	0	0	0
23/09/2014	Afternoon	h286	Residential	Indoor	D	750 m	0	0	0
23/09/2014	Afternoon	h287	Residential	Outdoor	D	750 m	0	0	0
23/09/2014	Afternoon	h287	Residential	Indoor	D	750 m	0	0	0
23/09/2014	Afternoon	h288	Residential	Indoor	D	750 m	0	0	0
23/09/2014	Afternoon	h288	Residential	Outdoor	D	750 m	0	0	0
24/09/2014	Morning	h301	Residential	Indoor	D	750 m	1	0	1
24/09/2014	Morning	h301	Residential	Outdoor	D	750 m	1	0	1
24/09/2014	Morning	h302	Residential	Indoor	D	750 m	0	0	0
24/09/2014	Morning	h302	Residential	Outdoor	D	750 m	0	0	0
24/09/2014	Morning	h303	Residential	Indoor	D	750 m	1	0	1
24/09/2014	Morning	h303	Residential	Outdoor	D	750 m	0	0	0
16/09/2014	Afternoon	h31	Residential	Indoor	C	750 m	1	0	1
16/09/2014	Afternoon	h31	Residential	Outdoor	C	750 m	0	0	0
16/09/2014	Afternoon	h32	Residential	Indoor	C	750 m	0	0	0
16/09/2014	Afternoon	h32	Residential	Outdoor	C	750 m	0	0	0
24/09/2014	Afternoon	h325	Residential	Indoor	D	750 m	0	0	0
24/09/2014	Afternoon	h325	Residential	Outdoor	D	750 m	0	0	0
24/09/2014	Afternoon	h326	Residential	Indoor	D	750 m	0	0	0
24/09/2014	Afternoon	h326	Residential	Outdoor	D	750 m	0	0	0
24/09/2014	Afternoon	h327	Residential	Indoor	D	750 m	0	0	0
24/09/2014	Afternoon	h327	Residential	Outdoor	D	750 m	0	0	0
16/09/2014	Afternoon	h33	Residential	Indoor	C	750 m	0	0	0
16/09/2014	Afternoon	h33	Residential	Outdoor	C	750 m	0	0	0
16/09/2014	Afternoon	h34	Residential	Indoor	C	750 m	0	1	1
16/09/2014	Afternoon	h34	Residential	Outdoor	C	750 m	0	0	0
16/09/2014	Afternoon	h35	Residential	Indoor	C	750 m	0	0	0
16/09/2014	Afternoon	h35	Residential	Outdoor	C	750 m	0	0	0
16/09/2014	Afternoon	h36	Residential	Indoor	C	750 m	0	0	0
16/09/2014	Afternoon	h36	Residential	Outdoor	C	750 m	0	0	0
30/09/2014	Morning	h451	Residential	Indoor	E	750 m	0	0	0
30/09/2014	Morning	h451	Residential	Outdoor	E	750 m	0	0	0
30/09/2014	Morning	h452	Residential	Indoor	E	750 m	0	0	0
30/09/2014	Morning	h452	Residential	Outdoor	E	750 m	0	0	0
30/09/2014	Morning	h453	Residential	Indoor	E	750 m	2	0	2
30/09/2014	Morning	h453	Residential	Outdoor	E	750 m	0	0	0
30/09/2014	Morning	h454	Residential	Indoor	E	750 m	0	0	0
30/09/2014	Morning	h454	Residential	Outdoor	E	750 m	0	0	0
30/09/2014	Morning	h455	Residential	Indoor	E	750 m	0	0	0
30/09/2014	Morning	h455	Residential	Outdoor	E	750 m	0	0	0
30/09/2014	Morning	h456	Residential	Indoor	E	750 m	0	0	0
30/09/2014	Morning	h456	Residential	Outdoor	E	750 m	0	0	0
30/09/2014	Afternoon	h481	Residential	Indoor	E	750 m	0	0	0
30/09/2014	Afternoon	h481	Residential	Outdoor	E	750 m	0	0	0
30/09/2014	Afternoon	h482	Residential	Indoor	E	750 m	0	0	0
30/09/2014	Afternoon	h482	Residential	Outdoor	E	750 m	0	0	0
30/09/2014	Afternoon	h483	Residential	Indoor	E	750 m	0	0	0
30/09/2014	Afternoon	h483	Residential	Outdoor	E	750 m	0	0	0
30/09/2014	Afternoon	h484	Residential	Indoor	E	750 m	0	0	0
30/09/2014	Afternoon	h484	Residential	Outdoor	E	750 m	0	0	0
30/09/2014	Afternoon	h485	Residential	Indoor	E	750 m	0	0	0
30/09/2014	Afternoon	h485	Residential	Outdoor	E	750 m	0	0	0
30/09/2014	Afternoon	h486	Residential	Indoor	E	750 m	0	0	0
30/09/2014	Afternoon	h486	Residential	Outdoor	E	750 m	0	0	0
1/10/2014	Morning	h493	Residential	Outdoor	E	750 m	0	0	0
1/10/2014	Morning	h493	Residential	Indoor	E	750 m	0	0	0
1/10/2014	Morning	h494	Residential	Indoor	E	750 m	0	0	0
1/10/2014	Morning	h494	Residential	Outdoor	E	750 m	0	0	0
1/10/2014	Morning	h495	Residential	Outdoor	E	750 m	0	0	0
1/10/2014	Morning	h495	Residential	Indoor	E	750 m	0	0	0
1/10/2014	Morning	h496	Residential	Indoor	E	750 m	0	0	0
1/10/2014	Morning	h496	Residential	Outdoor	E	750 m	0	0	0
1/10/2014	Morning	h497	Residential	Indoor	E	750 m	0	0	0
1/10/2014	Morning	h497	Residential	Outdoor	E	750 m	0	1	1
1/10/2014	Morning	h498	Residential	Indoor	E	750 m	0	0	0
1/10/2014	Morning	h498	Residential	Outdoor	E	750 m	0	0	0
1/10/2014	Morning	h505	Residential	Indoor	E	750 m	0	0	0
1/10/2014	Morning	h505	Residential	Outdoor	E	750 m	0	0	0
1/10/2014	Morning	h506	Residential	Indoor	E	750 m	0	0	0
1/10/2014	Morning	h506	Residential	Outdoor	E	750 m	0	0	0
1/10/2014	Morning	h507	Residential	Indoor	E	750 m	0	0	0
1/10/2014	Morning	h507	Residential	Outdoor	E	750 m	0	0	0
17/09/2014	Morning	h52	Residential	Indoor	C	750 m	0	0	0
17/09/2014	Morning	h52	Residential	Outdoor	C	750 m	0	0	0
17/09/2014	Morning	h53	Residential	Indoor	C	750 m	2	0	2
17/09/2014	Morning	h53	Residential	Outdoor	C	750 m	0	0	0
17/09/2014	Morning	h54	Residential	Indoor	C	750 m	1	0	1
17/09/2014	Morning	h54	Residential	Outdoor	C	750 m	0	0	0
17/09/2014	Morning	h64	Residential	Indoor	C	750 m	0	0	0
17/09/2014	Morning	h64	Residential	Outdoor	C	750 m	0	0	0
17/09/2014	Morning	h65	Residential	Indoor	C	750 m	0	0	0
17/09/2014	Morning	h65	Residential	Outdoor	C	750 m	0	0	0
17/09/2014	Morning	h66	Residential	Indoor	C	750 m	1	0	1
17/09/2014	Morning	h66	Residential	Outdoor	C	750 m	0	0	0
2/10/2014	Morning	h667	Residential	Indoor	F	750 m	0	0	0
2/10/2014	Morning	h667	Residential	Outdoor	F	750 m	0	0	0
2/10/2014	Morning	h668	Residential	Indoor	F	750 m	0	0	0
2/10/2014	Morning	h668	Residential	Outdoor	F	750 m	0	0	0
2/10/2014	Morning	h669	Residential	Indoor	F	750 m	0	0	0
2/10/2014	Morning	h669	Residential	Outdoor	F	750 m	0	0	0
2/10/2014	Morning	h682	Residential	Outdoor	F	750 m	0	0	0
2/10/2014	Morning	h682	Residential	Indoor	F	750 m	0	0	0
2/10/2014	Morning	h683	Residential	Outdoor	F	750 m	0	0	0
2/10/2014	Morning	h683	Residential	Indoor	F	750 m	0	0	0
2/10/2014	Morning	h684	Residential	Outdoor	F	750 m	0	0	0
2/10/2014	Morning	h684	Residential	Indoor	F	750 m	0	0	0
2/10/2014	Afternoon	h691	Residential	Indoor	F	750 m	0	0	0
2/10/2014	Afternoon	h691	Residential	Outdoor	F	750 m	0	0	0
2/10/2014	Afternoon	h692	Residential	Indoor	F	750 m	0	0	0
2/10/2014	Afternoon	h692	Residential	Outdoor	F	750 m	0	0	0
2/10/2014	Afternoon	h693	Residential	Indoor	F	750 m	1	0	1
2/10/2014	Afternoon	h693	Residential	Outdoor	F	750 m	0	0	0
16/09/2014	Morning	h7	Residential	Indoor	C	750 m	1	0	1
16/09/2014	Morning	h7	Residential	Outdoor	C	750 m	0	0	0
2/10/2014	Afternoon	h706	Residential	Indoor	F	750 m	0	0	0
2/10/2014	Afternoon	h706	Residential	Outdoor	F	750 m	0	0	0
2/10/2014	Afternoon	h707	Residential	Indoor	F	750 m	0	0	0
2/10/2014	Afternoon	h707	Residential	Outdoor	F	750 m	0	0	0
2/10/2014	Afternoon	h708	Residential	Indoor	F	750 m	0	0	0
2/10/2014	Afternoon	h708	Residential	Outdoor	F	750 m	0	0	0
3/10/2014	Morning	h712	Residential	Indoor	F	750 m	0	0	0
3/10/2014	Morning	h712	Residential	Outdoor	F	750 m	0	0	0
3/10/2014	Morning	h713	Residential	Indoor	F	750 m	1	0	1
3/10/2014	Morning	h713	Residential	Outdoor	F	750 m	0	0	0
3/10/2014	Morning	h714	Residential	Indoor	F	750 m	1	0	1
3/10/2014	Morning	h714	Residential	Outdoor	F	750 m	0	0	0
3/10/2014	Morning	h715	Residential	Indoor	F	750 m	0	0	0
3/10/2014	Morning	h715	Residential	Outdoor	F	750 m	0	0	0
3/10/2014	Morning	h716	Residential	Indoor	F	750 m	0	0	0
3/10/2014	Morning	h716	Residential	Outdoor	F	750 m	0	0	0
3/10/2014	Morning	h717	Residential	Indoor	F	750 m	0	0	0
3/10/2014	Morning	h717	Residential	Outdoor	F	750 m	0	0	0
3/10/2014	Morning	h721	Residential	Indoor	F	750 m	0	0	0
3/10/2014	Morning	h721	Residential	Outdoor	F	750 m	0	0	0
3/10/2014	Morning	h722	Residential	Indoor	F	750 m	0	0	0
3/10/2014	Morning	h722	Residential	Outdoor	F	750 m	0	0	0
3/10/2014	Morning	h723	Residential	Indoor	F	750 m	0	0	0
3/10/2014	Morning	h723	Residential	Outdoor	F	750 m	0	0	0
3/10/2014	Afternoon	h733	Residential	Indoor	F	750 m	0	0	0
3/10/2014	Afternoon	h733	Residential	Outdoor	F	750 m	0	0	0
3/10/2014	Afternoon	h734	Residential	Indoor	F	750 m	2	0	2
3/10/2014	Afternoon	h734	Residential	Outdoor	F	750 m	0	0	0
3/10/2014	Afternoon	h735	Residential	Indoor	F	750 m	0	0	0
3/10/2014	Afternoon	h735	Residential	Outdoor	F	750 m	1	0	1
3/10/2014	Afternoon	h739	Residential	Indoor	F	750 m	0	0	0
3/10/2014	Afternoon	h739	Residential	Outdoor	F	750 m	0	0	0
3/10/2014	Afternoon	h740	Residential	Indoor	F	750 m	0	0	0
3/10/2014	Afternoon	h740	Residential	Outdoor	F	750 m	0	0	0
3/10/2014	Afternoon	h741	Residential	Indoor	F	750 m	0	0	0
3/10/2014	Afternoon	h741	Residential	Outdoor	F	750 m	0	0	0
3/10/2014	Afternoon	h745	Residential	Indoor	F	750 m	0	0	0
3/10/2014	Afternoon	h745	Residential	Outdoor	F	750 m	0	0	0
3/10/2014	Afternoon	h746	Residential	Indoor	F	750 m	0	0	0
3/10/2014	Afternoon	h746	Residential	Outdoor	F	750 m	0	0	0
3/10/2014	Afternoon	h747	Residential	Indoor	F	750 m	0	0	0
3/10/2014	Afternoon	h747	Residential	Outdoor	F	750 m	0	0	0
17/09/2014	Afternoon	h79	Residential	Indoor	C	750 m	0	0	0
17/09/2014	Afternoon	h79	Residential	Outdoor	C	750 m	0	0	0
16/09/2014	Morning	h8	Residential	Indoor	C	750 m	1	0	1
16/09/2014	Morning	h8	Residential	Outdoor	C	750 m	0	0	0
17/09/2014	Afternoon	h80	Residential	Indoor	C	750 m	2	0	2
17/09/2014	Afternoon	h80	Residential	Outdoor	C	750 m	0	0	0
17/09/2014	Afternoon	h81	Residential	Indoor	C	750 m	0	0	0
17/09/2014	Afternoon	h81	Residential	Outdoor	C	750 m	0	0	0
16/09/2014	Morning	h9	Residential	Indoor	C	750 m	1	0	1
16/09/2014	Morning	h9	Residential	Outdoor	C	750 m	0	0	0
17/09/2014	Afternoon	h91	Residential	Indoor	C	750 m	0	0	0
17/09/2014	Afternoon	h91	Residential	Outdoor	C	750 m	0	0	0
17/09/2014	Afternoon	h92	Residential	Indoor	C	750 m	1	0	1
17/09/2014	Afternoon	h92	Residential	Outdoor	C	750 m	0	0	0
17/09/2014	Afternoon	h93	Residential	Indoor	C	750 m	0	0	0
17/09/2014	Afternoon	h93	Residential	Outdoor	C	750 m	0	0	0
9/9/2014	Afternoon	103h	Residential	Outdoor	B	500 m	1	0	1
9/9/2014	Afternoon	103h	Residential	Indoor	B	500 m	0	0	0
9/9/2014	Afternoon	104h	Residential	Outdoor	B	500 m	0	0	0
9/9/2014	Afternoon	104h	Residential	Indoor	B	500 m	0	0	0
9/9/2014	Afternoon	105h	Residential	Outdoor	B	500 m	0	0	0
9/9/2014	Afternoon	105h	Residential	Indoor	B	500 m	0	1	1
10/9/2014	Morning	121h	Residential	Outdoor	B	500 m	0	0	0
10/9/2014	Morning	121h	Residential	Indoor	B	500 m	0	0	0
10/9/2014	Morning	122h	Residential	Outdoor	B	500 m	0	0	0
10/9/2014	Morning	122h	Residential	Indoor	B	500 m	0	0	0
10/9/2014	Morning	123h	Residential	Outdoor	B	500 m	0	0	0
10/9/2014	Morning	123h	Residential	Indoor	B	500 m	0	0	0
5/9/2014	Morning	13h	Residential	Indoor	A	500 m	0	0	0
5/9/2014	Morning	13h	Residential	Outdoor	A	500 m	0	0	0
5/9/2014	Morning	14h	Residential	Indoor	A	500 m	0	0	0
5/9/2014	Morning	14h	Residential	Outdoor	A	500 m	0	0	0
10/9/2014	Afternoon	151h	Residential	Indoor	B	500 m	0	0	0
10/9/2014	Afternoon	151h	Residential	Outdoor	B	500 m	0	0	0
10/9/2014	Afternoon	152h	Residential	Indoor	B	500 m	0	0	0
10/9/2014	Afternoon	152h	Residential	Outdoor	B	500 m	0	0	0
10/9/2014	Afternoon	153h	Residential	Indoor	B	500 m	0	0	0
10/9/2014	Afternoon	153h	Residential	Outdoor	B	500 m	0	0	0
5/9/2014	Morning	15h	Residential	Outdoor	A	500 m	0	0	0
5/9/2014	Morning	15h	Residential	Indoor	A	500 m	1	0	1
5/9/2014	Morning	1h	Residential	Indoor	A	500 m	0	0	0
5/9/2014	Morning	1h	Residential	Outdoor	A	500 m	0	0	0
5/9/2014	Afternoon	25h	Residential	Indoor	A	500 m	0	0	0
5/9/2014	Afternoon	25h	Residential	Outdoor	A	500 m	0	0	0
5/9/2014	Afternoon	26h	Residential	Indoor	A	500 m	0	0	0
5/9/2014	Afternoon	26h	Residential	Outdoor	A	500 m	0	0	0
5/9/2014	Afternoon	27h	Residential	Indoor	A	500 m	0	0	0
5/9/2014	Afternoon	27h	Residential	Outdoor	A	500 m	1	0	1
5/9/2014	Morning	2h	Residential	Indoor	A	500 m	0	0	0
5/9/2014	Morning	2h	Residential	Outdoor	A	500 m	0	0	0
5/9/2014	Afternoon	34h	Residential	Indoor	A	500 m	0	0	0
5/9/2014	Afternoon	34h	Residential	Outdoor	A	500 m	0	0	0
5/9/2014	Afternoon	35h	Residential	Indoor	A	500 m	0	0	0
5/9/2014	Afternoon	35h	Residential	Outdoor	A	500 m	0	0	0
5/9/2014	Afternoon	36h	Residential	Indoor	A	500 m	0	0	0
5/9/2014	Afternoon	36h	Residential	Outdoor	A	500 m	0	0	0
5/9/2014	Morning	3h	Residential	Indoor	A	500 m	0	0	0
5/9/2014	Morning	3h	Residential	Outdoor	A	500 m	0	0	0
6/9/2014	Morning	55h	Residential	Indoor	A	500 m	0	0	0
6/9/2014	Morning	55h	Residential	Outdoor	A	500 m	0	0	0
6/9/2014	Morning	56h	Residential	Indoor	A	500 m	0	0	0
6/9/2014	Morning	56h	Residential	Outdoor	A	500 m	0	0	0
6/9/2014	Morning	57h	Residential	Indoor	A	500 m	0	0	0
6/9/2014	Morning	57h	Residential	Outdoor	A	500 m	0	0	0
6/9/2014	Morning	64h	Residential	Indoor	A	500 m	1	0	1
6/9/2014	Morning	64h	Residential	Outdoor	A	500 m	0	0	0
6/9/2014	Morning	65h	Residential	Indoor	A	500 m	0	1	1
6/9/2014	Morning	65h	Residential	Outdoor	A	500 m	0	0	0
6/9/2014	Morning	66h	Residential	Indoor	A	500 m	0	0	0
6/9/2014	Morning	66h	Residential	Outdoor	A	500 m	0	0	0
9/9/2014	Morning	79h	Residential	Indoor	B	500 m	0	0	0
9/9/2014	Morning	79h	Residential	Outdoor	B	500 m	0	0	0
9/9/2014	Morning	80h	Residential	Indoor	B	500 m	0	0	0
9/9/2014	Morning	80h	Residential	Outdoor	B	500 m	0	0	0
9/9/2014	Morning	81h	Residential	Indoor	B	500 m	0	0	0
9/9/2014	Morning	81h	Residential	Outdoor	B	500 m	0	0	0
9/9/2014	Morning	88h	Residential	Outdoor	B	500 m	0	0	0
9/9/2014	Morning	88h	Residential	Indoor	B	500 m	0	0	0
9/9/2014	Morning	89h	Residential	Outdoor	B	500 m	0	0	0
9/9/2014	Morning	89h	Residential	Indoor	B	500 m	0	0	0
9/9/2014	Morning	90h	Residential	Outdoor	B	500 m	0	0	0
9/9/2014	Morning	90h	Residential	Indoor	B	500 m	0	1	1
9/9/2014	Afternoon	97h	Residential	Indoor	B	500 m	0	0	0
9/9/2014	Afternoon	97h	Residential	Outdoor	B	500 m	0	0	0
9/9/2014	Afternoon	98h	Residential	Indoor	B	500 m	0	0	0
9/9/2014	Afternoon	98h	Residential	Outdoor	B	500 m	0	0	0
9/9/2014	Afternoon	99h	Residential	Indoor	B	500 m	0	0	0
9/9/2014	Afternoon	99h	Residential	Outdoor	B	500 m	0	0	0
16/09/2014	Morning	h19	Residential	Outdoor	C	500 m	0	0	0
16/09/2014	Morning	h19	Residential	Indoor	C	500 m	0	0	0
16/09/2014	Morning	h20	Residential	Outdoor	C	500 m	0	0	0
16/09/2014	Morning	h20	Residential	Indoor	C	500 m	0	0	0
16/09/2014	Morning	h21	Residential	Outdoor	C	500 m	0	0	0
16/09/2014	Morning	h21	Residential	Indoor	C	500 m	0	0	0
16/09/2014	Morning	h22	Residential	Indoor	C	500 m	0	0	0
16/09/2014	Morning	h22	Residential	Outdoor	C	500 m	0	0	0
16/09/2014	Morning	h23	Residential	Indoor	C	500 m	0	0	0
16/09/2014	Morning	h23	Residential	Outdoor	C	500 m	0	0	0
16/09/2014	Morning	h24	Residential	Indoor	C	500 m	1	0	1
16/09/2014	Morning	h24	Residential	Outdoor	C	500 m	0	0	0
23/09/2014	Morning	h241	Residential	Indoor	D	500 m	0	0	0
23/09/2014	Morning	h241	Residential	Outdoor	D	500 m	0	0	0
23/09/2014	Morning	h242	Residential	Indoor	D	500 m	0	0	0
23/09/2014	Morning	h242	Residential	Outdoor	D	500 m	0	0	0
23/09/2014	Morning	h243	Residential	Indoor	D	500 m	1	0	1
23/09/2014	Morning	h243	Residential	Outdoor	D	500 m	0	0	0
23/09/2014	Morning	h250	Residential	Outdoor	D	500 m	0	0	0
23/09/2014	Morning	h250	Residential	Indoor	D	500 m	0	0	0
23/09/2014	Morning	h251	Residential	Outdoor	D	500 m	0	0	0
23/09/2014	Morning	h251	Residential	Indoor	D	500 m	0	1	1
23/09/2014	Morning	h252	Residential	Outdoor	D	500 m	0	1	1
23/09/2014	Morning	h252	Residential	Indoor	D	500 m	0	1	1
23/09/2014	Afternoon	h271	Residential	Indoor	D	500 m	0	0	0
23/09/2014	Afternoon	h271	Residential	Outdoor	D	500 m	0	0	0
23/09/2014	Afternoon	h272	Residential	Indoor	D	500 m	0	1	1
23/09/2014	Afternoon	h272	Residential	Outdoor	D	500 m	0	1	1
23/09/2014	Afternoon	h273	Residential	Indoor	D	500 m	0	1	1
23/09/2014	Afternoon	h273	Residential	Outdoor	D	500 m	0	0	0
23/09/2014	Afternoon	h280	Residential	Outdoor	D	500 m	0	0	0
23/09/2014	Afternoon	h280	Residential	Indoor	D	500 m	0	0	0
23/09/2014	Afternoon	h281	Residential	Outdoor	D	500 m	0	2	2
23/09/2014	Afternoon	h281	Residential	Indoor	D	500 m	0	2	2
23/09/2014	Afternoon	h282	Residential	Outdoor	D	500 m	0	0	0
23/09/2014	Afternoon	h282	Residential	Indoor	D	500 m	0	0	0
24/09/2014	Morning	h295	Residential	Outdoor	D	500 m	0	1	1
24/09/2014	Morning	h295	Residential	Indoor	D	500 m	0	0	0
24/09/2014	Morning	h296	Residential	Indoor	D	500 m	0	2	2
24/09/2014	Morning	h296	Residential	Outdoor	D	500 m	0	0	0
24/09/2014	Morning	h297	Residential	Indoor	D	500 m	0	0	0
24/09/2014	Morning	h297	Residential	Outdoor	D	500 m	0	0	0
24/09/2014	Afternoon	h319	Residential	Outdoor	D	500 m	0	0	0
24/09/2014	Afternoon	h319	Residential	Indoor	D	500 m	0	0	0
24/09/2014	Afternoon	h320	Residential	Outdoor	D	500 m	0	0	0
24/09/2014	Afternoon	h320	Residential	Indoor	D	500 m	2	0	2
24/09/2014	Afternoon	h321	Residential	Outdoor	D	500 m	0	0	0
24/09/2014	Afternoon	h321	Residential	Indoor	D	500 m	0	0	0
16/09/2014	Afternoon	h43	Residential	Outdoor	C	500 m	0	0	0
[truncated: 641 more rows]
